# Supplementary material for: A novel prognostic model based on urea cycle-related gene signature for colorectal cancer
Source: Front Surg. 2022 Oct 21;9:1027655. doi: 10.3389/fsurg.2022.1027655 (PMC9633963; doi:10.3389/fsurg.2022.1027655)
Supplement: Supplementary file 1 [file Table1.xlsx]

## Sheet: Sheet1
Supplementary Table 1 The list of UC-related genes derived from Gene Card database
Gene Symbol	Description	Category	Gifts	GC Id	Relevance score	GeneCards Link
ASL	Argininosuccinate Lyase	Protein Coding	45	GC07P066075	53.6707	https://www.genecards.org/cgi-bin/carddisp.pl?gene=ASL
OTC	Ornithine Transcarbamylase	Protein Coding	46	GC0XP038353	49.8641	https://www.genecards.org/cgi-bin/carddisp.pl?gene=OTC
CPS1	Carbamoyl-Phosphate Synthase 1	Protein Coding	47	GC02P210477	47.7948	https://www.genecards.org/cgi-bin/carddisp.pl?gene=CPS1
ARG1	Arginase 1	Protein Coding	48	GC06P131473	46.7193	https://www.genecards.org/cgi-bin/carddisp.pl?gene=ARG1
ASS1	Argininosuccinate Synthase 1	Protein Coding	48	GC09P130444	43.6013	https://www.genecards.org/cgi-bin/carddisp.pl?gene=ASS1
SLC25A15	Solute Carrier Family 25 Member 15	Protein Coding	43	GC13P040789	38.3515	https://www.genecards.org/cgi-bin/carddisp.pl?gene=SLC25A15
NAGS	N-Acetylglutamate Synthase	Protein Coding	41	GC17P044004	36.0122	https://www.genecards.org/cgi-bin/carddisp.pl?gene=NAGS
SLC25A13	Solute Carrier Family 25 Member 13	Protein Coding	46	GC07M096120	34.3861	https://www.genecards.org/cgi-bin/carddisp.pl?gene=SLC25A13
SLC14A1	Solute Carrier Family 14 Member 1 (Kidd Blood Group)	Protein Coding	43	GC18P045687	33.9805	https://www.genecards.org/cgi-bin/carddisp.pl?gene=SLC14A1
ARG2	Arginase 2	Protein Coding	44	GC14P067619	27.3899	https://www.genecards.org/cgi-bin/carddisp.pl?gene=ARG2
SLC14A2	Solute Carrier Family 14 Member 2	Protein Coding	41	GC18P045167	26.634	https://www.genecards.org/cgi-bin/carddisp.pl?gene=SLC14A2
TP53	Tumor Protein P53	Protein Coding	51	GC17M007661	26.3025	https://www.genecards.org/cgi-bin/carddisp.pl?gene=TP53
ALB	Albumin	Protein Coding	49	GC04P073397	25.4861	https://www.genecards.org/cgi-bin/carddisp.pl?gene=ALB
CDK1	Cyclin Dependent Kinase 1	Protein Coding	44	GC10P060772	25.3198	https://www.genecards.org/cgi-bin/carddisp.pl?gene=CDK1
HTR1A	5-Hydroxytryptamine Receptor 1A	Protein Coding	46	GC05M063960	24.6428	https://www.genecards.org/cgi-bin/carddisp.pl?gene=HTR1A
CCND1	Cyclin D1	Protein Coding	50	GC11P069641	24.4574	https://www.genecards.org/cgi-bin/carddisp.pl?gene=CCND1
CDKN1A	Cyclin Dependent Kinase Inhibitor 1A	Protein Coding	48	GC06P077011	23.8469	https://www.genecards.org/cgi-bin/carddisp.pl?gene=CDKN1A
CDC25A	Cell Division Cycle 25A	Protein Coding	46	GC03M048173	22.5254	https://www.genecards.org/cgi-bin/carddisp.pl?gene=CDC25A
CDK2	Cyclin Dependent Kinase 2	Protein Coding	50	GC12P055966	22.5017	https://www.genecards.org/cgi-bin/carddisp.pl?gene=CDK2
CDC25C	Cell Division Cycle 25C	Protein Coding	48	GC05M138285	22.4463	https://www.genecards.org/cgi-bin/carddisp.pl?gene=CDC25C
CDC20	Cell Division Cycle 20	Protein Coding	43	GC01P043358	22.0046	https://www.genecards.org/cgi-bin/carddisp.pl?gene=CDC20
CHEK1	Checkpoint Kinase 1	Protein Coding	48	GC11P125625	21.664	https://www.genecards.org/cgi-bin/carddisp.pl?gene=CHEK1
CDC6	Cell Division Cycle 6	Protein Coding	44	GC17P040287	20.5625	https://www.genecards.org/cgi-bin/carddisp.pl?gene=CDC6
CDC27	Cell Division Cycle 27	Protein Coding	40	GC17M047117	19.6138	https://www.genecards.org/cgi-bin/carddisp.pl?gene=CDC27
CDC25B	Cell Division Cycle 25B	Protein Coding	45	GC20P003890	19.1606	https://www.genecards.org/cgi-bin/carddisp.pl?gene=CDC25B
CDK4	Cyclin Dependent Kinase 4	Protein Coding	52	GC12M057743	18.8753	https://www.genecards.org/cgi-bin/carddisp.pl?gene=CDK4
CCNA2	Cyclin A2	Protein Coding	44	GC04M121816	18.3958	https://www.genecards.org/cgi-bin/carddisp.pl?gene=CCNA2
CDC45	Cell Division Cycle 45	Protein Coding	44	GC22P019479	18.1745	https://www.genecards.org/cgi-bin/carddisp.pl?gene=CDC45
RB1	RB Transcriptional Corepressor 1	Protein Coding	46	GC13P048303	17.9454	https://www.genecards.org/cgi-bin/carddisp.pl?gene=RB1
CDC14A	Cell Division Cycle 14A	Protein Coding	43	GC01P100351	17.8898	https://www.genecards.org/cgi-bin/carddisp.pl?gene=CDC14A
CHEK2	Checkpoint Kinase 2	Protein Coding	52	GC22M028687	17.8625	https://www.genecards.org/cgi-bin/carddisp.pl?gene=CHEK2
CDKN2A	Cyclin Dependent Kinase Inhibitor 2A	Protein Coding	49	GC09M021967	17.3938	https://www.genecards.org/cgi-bin/carddisp.pl?gene=CDKN2A
PCCB	Propionyl-CoA Carboxylase Subunit Beta	Protein Coding	46	GC03P136250	17.3513	https://www.genecards.org/cgi-bin/carddisp.pl?gene=PCCB
CDC37	Cell Division Cycle 37, HSP90 Cochaperone	Protein Coding	41	GC19M010391	17.2342	https://www.genecards.org/cgi-bin/carddisp.pl?gene=CDC37
PC	Pyruvate Carboxylase	Protein Coding	46	GC11M066848	16.9827	https://www.genecards.org/cgi-bin/carddisp.pl?gene=PC
ATM	ATM Serine/Threonine Kinase	Protein Coding	52	GC11P108222	16.9026	https://www.genecards.org/cgi-bin/carddisp.pl?gene=ATM
CCNB1	Cyclin B1	Protein Coding	45	GC05P069167	16.5677	https://www.genecards.org/cgi-bin/carddisp.pl?gene=CCNB1
PLK1	Polo Like Kinase 1	Protein Coding	48	GC16P024137	16.5394	https://www.genecards.org/cgi-bin/carddisp.pl?gene=PLK1
SLC7A7	Solute Carrier Family 7 Member 7	Protein Coding	45	GC14M022773	16.0361	https://www.genecards.org/cgi-bin/carddisp.pl?gene=SLC7A7
SLC25A2	Solute Carrier Family 25 Member 2	Protein Coding	34	GC05M141302	15.8845	https://www.genecards.org/cgi-bin/carddisp.pl?gene=SLC25A2
CDK6	Cyclin Dependent Kinase 6	Protein Coding	52	GC07M092604	15.3255	https://www.genecards.org/cgi-bin/carddisp.pl?gene=CDK6
CDCA5	Cell Division Cycle Associated 5	Protein Coding	37	GC11M084652	15.0853	https://www.genecards.org/cgi-bin/carddisp.pl?gene=CDCA5
CFTR	CF Transmembrane Conductance Regulator	Protein Coding	50	GC07P117287	15.076	https://www.genecards.org/cgi-bin/carddisp.pl?gene=CFTR
FH	Fumarate Hydratase	Protein Coding	45	GC01M241499	14.9084	https://www.genecards.org/cgi-bin/carddisp.pl?gene=FH
BRCA1	BRCA1 DNA Repair Associated	Protein Coding	49	GC17M043044	14.9074	https://www.genecards.org/cgi-bin/carddisp.pl?gene=BRCA1
ADSL	Adenylosuccinate Lyase	Protein Coding	46	GC22P040346	14.7611	https://www.genecards.org/cgi-bin/carddisp.pl?gene=ADSL
INS	Insulin	Protein Coding	46	GC11M002159	14.3748	https://www.genecards.org/cgi-bin/carddisp.pl?gene=INS
SLC25A12	Solute Carrier Family 25 Member 12	Protein Coding	46	GC02M171783	14.3305	https://www.genecards.org/cgi-bin/carddisp.pl?gene=SLC25A12
PAH	Phenylalanine Hydroxylase	Protein Coding	48	GC12M102836	14.2866	https://www.genecards.org/cgi-bin/carddisp.pl?gene=PAH
GLUL	Glutamate-Ammonia Ligase	Protein Coding	48	GC01M182378	14.1585	https://www.genecards.org/cgi-bin/carddisp.pl?gene=GLUL
TNF	Tumor Necrosis Factor	Protein Coding	50	GC06P076864	14.0645	https://www.genecards.org/cgi-bin/carddisp.pl?gene=TNF
PGR	Progesterone Receptor	Protein Coding	48	GC11M101030	13.9108	https://www.genecards.org/cgi-bin/carddisp.pl?gene=PGR
GAMT	Guanidinoacetate N-Methyltransferase	Protein Coding	45	GC19M001397	13.812	https://www.genecards.org/cgi-bin/carddisp.pl?gene=GAMT
ABCB11	ATP Binding Cassette Subfamily B Member 11	Protein Coding	47	GC02M168922	13.6533	https://www.genecards.org/cgi-bin/carddisp.pl?gene=ABCB11
MDM2	MDM2 Proto-Oncogene	Protein Coding	52	GC12P068808	13.6517	https://www.genecards.org/cgi-bin/carddisp.pl?gene=MDM2
PRODH	Proline Dehydrogenase 1	Protein Coding	45	GC22M018912	13.4211	https://www.genecards.org/cgi-bin/carddisp.pl?gene=PRODH
MED23	Mediator Complex Subunit 23	Protein Coding	42	GC06M131573	13.3307	https://www.genecards.org/cgi-bin/carddisp.pl?gene=MED23
MYC	MYC Proto-Oncogene, BHLH Transcription Factor	Protein Coding	50	GC08P127735	13.1239	https://www.genecards.org/cgi-bin/carddisp.pl?gene=MYC
CCND3	Cyclin D3	Protein Coding	46	GC06M041934	12.8474	https://www.genecards.org/cgi-bin/carddisp.pl?gene=CCND3
ESR1	Estrogen Receptor 1	Protein Coding	52	GC06P151656	12.3343	https://www.genecards.org/cgi-bin/carddisp.pl?gene=ESR1
ERCC6	ERCC Excision Repair 6, Chromatin Remodeling Factor	Protein Coding	45	GC10M049454	12.2714	https://www.genecards.org/cgi-bin/carddisp.pl?gene=ERCC6
AKT1	AKT Serine/Threonine Kinase 1	Protein Coding	52	GC14M104769	12.2067	https://www.genecards.org/cgi-bin/carddisp.pl?gene=AKT1
PCNA	Proliferating Cell Nuclear Antigen	Protein Coding	49	GC20M005114	12.1446	https://www.genecards.org/cgi-bin/carddisp.pl?gene=PCNA
RAD17	RAD17 Checkpoint Clamp Loader Component	Protein Coding	42	GC05P069369	12.1214	https://www.genecards.org/cgi-bin/carddisp.pl?gene=RAD17
RAD51	RAD51 Recombinase	Protein Coding	51	GC15P040694	11.9173	https://www.genecards.org/cgi-bin/carddisp.pl?gene=RAD51
AQP9	Aquaporin 9	Protein Coding	42	GC15P058138	11.6477	https://www.genecards.org/cgi-bin/carddisp.pl?gene=AQP9
SERPINA1	Serpin Family A Member 1	Protein Coding	48	GC14M094376	11.6308	https://www.genecards.org/cgi-bin/carddisp.pl?gene=SERPINA1
BRCA2	BRCA2 DNA Repair Associated	Protein Coding	48	GC13P032315	11.5975	https://www.genecards.org/cgi-bin/carddisp.pl?gene=BRCA2
AURKA	Aurora Kinase A	Protein Coding	49	GC20M056370	11.5779	https://www.genecards.org/cgi-bin/carddisp.pl?gene=AURKA
ADAMTS13	ADAM Metallopeptidase With Thrombospondin Type 1 Motif 13	Protein Coding	48	GC09P133414	11.5651	https://www.genecards.org/cgi-bin/carddisp.pl?gene=ADAMTS13
CRYAA	Crystallin Alpha A	Protein Coding	45	GC21P043169	11.4965	https://www.genecards.org/cgi-bin/carddisp.pl?gene=CRYAA
MAPK1	Mitogen-Activated Protein Kinase 1	Protein Coding	50	GC22M021759	11.3629	https://www.genecards.org/cgi-bin/carddisp.pl?gene=MAPK1
NRXN1	Neurexin 1	Protein Coding	48	GC02M049918	11.2216	https://www.genecards.org/cgi-bin/carddisp.pl?gene=NRXN1
ATR	ATR Serine/Threonine Kinase	Protein Coding	51	GC03M142449	11.0093	https://www.genecards.org/cgi-bin/carddisp.pl?gene=ATR
MCM5	Minichromosome Maintenance Complex Component 5	Protein Coding	44	GC22P035400	10.9772	https://www.genecards.org/cgi-bin/carddisp.pl?gene=MCM5
CA5A	Carbonic Anhydrase 5A	Protein Coding	43	GC16M087882	10.9559	https://www.genecards.org/cgi-bin/carddisp.pl?gene=CA5A
RAD9A	RAD9 Checkpoint Clamp Component A	Protein Coding	40	GC11P069283	10.9435	https://www.genecards.org/cgi-bin/carddisp.pl?gene=RAD9A
ERCC4	ERCC Excision Repair 4, Endonuclease Catalytic Subunit	Protein Coding	45	GC16P013920	10.9134	https://www.genecards.org/cgi-bin/carddisp.pl?gene=ERCC4
FANCD2	FA Complementation Group D2	Protein Coding	46	GC03P010026	10.8959	https://www.genecards.org/cgi-bin/carddisp.pl?gene=FANCD2
THBD	Thrombomodulin	Protein Coding	45	GC20M023026	10.6482	https://www.genecards.org/cgi-bin/carddisp.pl?gene=THBD
EGFR	Epidermal Growth Factor Receptor	Protein Coding	52	GC07P055019	10.5355	https://www.genecards.org/cgi-bin/carddisp.pl?gene=EGFR
MTOR	Mechanistic Target Of Rapamycin Kinase	Protein Coding	52	GC01M011106	10.4583	https://www.genecards.org/cgi-bin/carddisp.pl?gene=MTOR
FAH	Fumarylacetoacetate Hydrolase	Protein Coding	46	GC15P080152	10.4047	https://www.genecards.org/cgi-bin/carddisp.pl?gene=FAH
PCK1	Phosphoenolpyruvate Carboxykinase 1	Protein Coding	47	GC20P057561	10.3333	https://www.genecards.org/cgi-bin/carddisp.pl?gene=PCK1
IL6	Interleukin 6	Protein Coding	48	GC07P022725	10.3203	https://www.genecards.org/cgi-bin/carddisp.pl?gene=IL6
NBN	Nibrin	Protein Coding	46	GC08M089933	10.2903	https://www.genecards.org/cgi-bin/carddisp.pl?gene=NBN
GLUD1	Glutamate Dehydrogenase 1	Protein Coding	49	GC10M087050	10.2211	https://www.genecards.org/cgi-bin/carddisp.pl?gene=GLUD1
LEP	Leptin	Protein Coding	46	GC07P128241	10.1587	https://www.genecards.org/cgi-bin/carddisp.pl?gene=LEP
C3	Complement C3	Protein Coding	48	GC19M006677	10.0611	https://www.genecards.org/cgi-bin/carddisp.pl?gene=C3
AQP3	Aquaporin 3 (Gill Blood Group)	Protein Coding	46	GC09M033431	10.0193	https://www.genecards.org/cgi-bin/carddisp.pl?gene=AQP3
BCL2	BCL2 Apoptosis Regulator	Protein Coding	49	GC18M063123	10.0157	https://www.genecards.org/cgi-bin/carddisp.pl?gene=BCL2
IGF1	Insulin Like Growth Factor 1	Protein Coding	48	GC12M102395	9.8976	https://www.genecards.org/cgi-bin/carddisp.pl?gene=IGF1
CSNK1D	Casein Kinase 1 Delta	Protein Coding	49	GC17M082239	9.80589	https://www.genecards.org/cgi-bin/carddisp.pl?gene=CSNK1D
FANCA	FA Complementation Group A	Protein Coding	48	GC16M089801	9.80261	https://www.genecards.org/cgi-bin/carddisp.pl?gene=FANCA
CASP3	Caspase 3	Protein Coding	48	GC04M184627	9.6651	https://www.genecards.org/cgi-bin/carddisp.pl?gene=CASP3
GNRH1	Gonadotropin Releasing Hormone 1	Protein Coding	40	GC08M025419	9.60589	https://www.genecards.org/cgi-bin/carddisp.pl?gene=GNRH1
CDKN2C	Cyclin Dependent Kinase Inhibitor 2C	Protein Coding	44	GC01P050960	9.50502	https://www.genecards.org/cgi-bin/carddisp.pl?gene=CDKN2C
MAPK14	Mitogen-Activated Protein Kinase 14	Protein Coding	50	GC06P077003	9.49085	https://www.genecards.org/cgi-bin/carddisp.pl?gene=MAPK14
EP300	E1A Binding Protein P300	Protein Coding	49	GC22P041091	9.46984	https://www.genecards.org/cgi-bin/carddisp.pl?gene=EP300
PTEN	Phosphatase And Tensin Homolog	Protein Coding	50	GC10P090708	9.44506	https://www.genecards.org/cgi-bin/carddisp.pl?gene=PTEN
CLOCK	Clock Circadian Regulator	Protein Coding	43	GC04M055427	9.37533	https://www.genecards.org/cgi-bin/carddisp.pl?gene=CLOCK
ERCC8	ERCC Excision Repair 8, CSA Ubiquitin Ligase Complex Subunit	Protein Coding	41	GC05M060888	9.36977	https://www.genecards.org/cgi-bin/carddisp.pl?gene=ERCC8
EPHX2	Epoxide Hydrolase 2	Protein Coding	46	GC08P027490	9.27989	https://www.genecards.org/cgi-bin/carddisp.pl?gene=EPHX2
CDK5	Cyclin Dependent Kinase 5	Protein Coding	51	GC07M151053	9.27368	https://www.genecards.org/cgi-bin/carddisp.pl?gene=CDK5
STAT3	Signal Transducer And Activator Of Transcription 3	Protein Coding	50	GC17M042313	9.24535	https://www.genecards.org/cgi-bin/carddisp.pl?gene=STAT3
CD46	CD46 Molecule	Protein Coding	46	GC01P207752	9.19944	https://www.genecards.org/cgi-bin/carddisp.pl?gene=CD46
NOS2	Nitric Oxide Synthase 2	Protein Coding	48	GC17M027756	9.19563	https://www.genecards.org/cgi-bin/carddisp.pl?gene=NOS2
CDKN2D	Cyclin Dependent Kinase Inhibitor 2D	Protein Coding	41	GC19M010566	9.14352	https://www.genecards.org/cgi-bin/carddisp.pl?gene=CDKN2D
WEE1	WEE1 G2 Checkpoint Kinase	Protein Coding	45	GC11P009573	9.06089	https://www.genecards.org/cgi-bin/carddisp.pl?gene=WEE1
GMNN	Geminin DNA Replication Inhibitor	Protein Coding	45	GC06P024779	9.00414	https://www.genecards.org/cgi-bin/carddisp.pl?gene=GMNN
EPO	Erythropoietin	Protein Coding	41	GC07P100720	8.98134	https://www.genecards.org/cgi-bin/carddisp.pl?gene=EPO
CFH	Complement Factor H	Protein Coding	46	GC01P196621	8.93456	https://www.genecards.org/cgi-bin/carddisp.pl?gene=CFH
CDK9	Cyclin Dependent Kinase 9	Protein Coding	45	GC09P127966	8.92114	https://www.genecards.org/cgi-bin/carddisp.pl?gene=CDK9
OGDH	Oxoglutarate Dehydrogenase	Protein Coding	45	GC07P044606	8.88451	https://www.genecards.org/cgi-bin/carddisp.pl?gene=OGDH
NFKB1	Nuclear Factor Kappa B Subunit 1	Protein Coding	50	GC04P102501	8.86686	https://www.genecards.org/cgi-bin/carddisp.pl?gene=NFKB1
TGFB1	Transforming Growth Factor Beta 1	Protein Coding	50	GC19M041301	8.84218	https://www.genecards.org/cgi-bin/carddisp.pl?gene=TGFB1
CTNNB1	Catenin Beta 1	Protein Coding	52	GC03P041236	8.82288	https://www.genecards.org/cgi-bin/carddisp.pl?gene=CTNNB1
HSPA1A	Heat Shock Protein Family A (Hsp70) Member 1A	Protein Coding	44	GC06P076883	8.73442	https://www.genecards.org/cgi-bin/carddisp.pl?gene=HSPA1A
GAS1	Growth Arrest Specific 1	Protein Coding	42	GC09M086944	8.71427	https://www.genecards.org/cgi-bin/carddisp.pl?gene=GAS1
PLK3	Polo Like Kinase 3	Protein Coding	41	GC01P044799	8.671	https://www.genecards.org/cgi-bin/carddisp.pl?gene=PLK3
ABL1	ABL Proto-Oncogene 1, Non-Receptor Tyrosine Kinase	Protein Coding	51	GC09P130713	8.66362	https://www.genecards.org/cgi-bin/carddisp.pl?gene=ABL1
AR	Androgen Receptor	Protein Coding	51	GC0XP067544	8.64507	https://www.genecards.org/cgi-bin/carddisp.pl?gene=AR
HSP90AA1	Heat Shock Protein 90 Alpha Family Class A Member 1	Protein Coding	47	GC14M102080	8.51684	https://www.genecards.org/cgi-bin/carddisp.pl?gene=HSP90AA1
SMC1A	Structural Maintenance Of Chromosomes 1A	Protein Coding	45	GC0XM053374	8.50134	https://www.genecards.org/cgi-bin/carddisp.pl?gene=SMC1A
PRL	Prolactin	Protein Coding	42	GC06M022287	8.47827	https://www.genecards.org/cgi-bin/carddisp.pl?gene=PRL
H2AX	H2A.X Variant Histone	Protein Coding	35	GC11M119155	8.45027	https://www.genecards.org/cgi-bin/carddisp.pl?gene=H2AX
G6PD	Glucose-6-Phosphate Dehydrogenase	Protein Coding	49	GC0XM154531	8.43429	https://www.genecards.org/cgi-bin/carddisp.pl?gene=G6PD
OAT	Ornithine Aminotransferase	Protein Coding	47	GC10M124397	8.43256	https://www.genecards.org/cgi-bin/carddisp.pl?gene=OAT
PIK3CA	Phosphatidylinositol-4,5-Bisphosphate 3-Kinase Catalytic Subunit Alpha	Protein Coding	52	GC03P179148	8.41763	https://www.genecards.org/cgi-bin/carddisp.pl?gene=PIK3CA
GPT	Glutamic--Pyruvic Transaminase	Protein Coding	41	GC08P144502	8.36628	https://www.genecards.org/cgi-bin/carddisp.pl?gene=GPT
VEGFA	Vascular Endothelial Growth Factor A	Protein Coding	47	GC06P043770	8.34568	https://www.genecards.org/cgi-bin/carddisp.pl?gene=VEGFA
PCCA	Propionyl-CoA Carboxylase Subunit Alpha	Protein Coding	46	GC13P100089	8.31827	https://www.genecards.org/cgi-bin/carddisp.pl?gene=PCCA
EGF	Epidermal Growth Factor	Protein Coding	50	GC04P109912	8.23474	https://www.genecards.org/cgi-bin/carddisp.pl?gene=EGF
MKI67	Marker Of Proliferation Ki-67	Protein Coding	44	GC10M128096	8.21333	https://www.genecards.org/cgi-bin/carddisp.pl?gene=MKI67
FGFR1	Fibroblast Growth Factor Receptor 1	Protein Coding	53	GC08M038400	8.21141	https://www.genecards.org/cgi-bin/carddisp.pl?gene=FGFR1
CSNK2A1	Casein Kinase 2 Alpha 1	Protein Coding	50	GC20M000472	8.20835	https://www.genecards.org/cgi-bin/carddisp.pl?gene=CSNK2A1
MCM7	Minichromosome Maintenance Complex Component 7	Protein Coding	44	GC07M100092	8.20822	https://www.genecards.org/cgi-bin/carddisp.pl?gene=MCM7
OPLAH	5-Oxoprolinase, ATP-Hydrolysing	Protein Coding	42	GC08M144051	8.15383	https://www.genecards.org/cgi-bin/carddisp.pl?gene=OPLAH
DBH	Dopamine Beta-Hydroxylase	Protein Coding	50	GC09P133636	8.12902	https://www.genecards.org/cgi-bin/carddisp.pl?gene=DBH
MDH2	Malate Dehydrogenase 2	Protein Coding	47	GC07P076048	8.07072	https://www.genecards.org/cgi-bin/carddisp.pl?gene=MDH2
CS	Citrate Synthase	Protein Coding	44	GC12M056271	8.04763	https://www.genecards.org/cgi-bin/carddisp.pl?gene=CS
MMACHC	Metabolism Of Cobalamin Associated C	Protein Coding	42	GC01P045500	7.98871	https://www.genecards.org/cgi-bin/carddisp.pl?gene=MMACHC
CDKL5	Cyclin Dependent Kinase Like 5	Protein Coding	43	GC0XP018425	7.96606	https://www.genecards.org/cgi-bin/carddisp.pl?gene=CDKL5
CDKN3	Cyclin Dependent Kinase Inhibitor 3	Protein Coding	42	GC14P054398	7.9586	https://www.genecards.org/cgi-bin/carddisp.pl?gene=CDKN3
BAX	BCL2 Associated X, Apoptosis Regulator	Protein Coding	47	GC19P048954	7.92615	https://www.genecards.org/cgi-bin/carddisp.pl?gene=BAX
MAD2L1	Mitotic Arrest Deficient 2 Like 1	Protein Coding	44	GC04M120055	7.81212	https://www.genecards.org/cgi-bin/carddisp.pl?gene=MAD2L1
HSPA8	Heat Shock Protein Family A (Hsp70) Member 8	Protein Coding	47	GC11M123057	7.76787	https://www.genecards.org/cgi-bin/carddisp.pl?gene=HSPA8
TUBB	Tubulin Beta Class I	Protein Coding	48	GC06P076841	7.73941	https://www.genecards.org/cgi-bin/carddisp.pl?gene=TUBB
GLI2	GLI Family Zinc Finger 2	Protein Coding	47	GC02P120735	7.73354	https://www.genecards.org/cgi-bin/carddisp.pl?gene=GLI2
RPS27A	Ribosomal Protein S27a	Protein Coding	41	GC02P055231	7.73154	https://www.genecards.org/cgi-bin/carddisp.pl?gene=RPS27A
CRP	C-Reactive Protein	Protein Coding	45	GC01M159725	7.69713	https://www.genecards.org/cgi-bin/carddisp.pl?gene=CRP
RBX1	Ring-Box 1	Protein Coding	42	GC22P040951	7.68816	https://www.genecards.org/cgi-bin/carddisp.pl?gene=RBX1
BUB1B	BUB1 Mitotic Checkpoint Serine/Threonine Kinase B	Protein Coding	49	GC15P040161	7.66587	https://www.genecards.org/cgi-bin/carddisp.pl?gene=BUB1B
CFI	Complement Factor I	Protein Coding	46	GC04M109732	7.66358	https://www.genecards.org/cgi-bin/carddisp.pl?gene=CFI
CCNG1	Cyclin G1	Protein Coding	40	GC05P163438	7.66349	https://www.genecards.org/cgi-bin/carddisp.pl?gene=CCNG1
WRN	WRN RecQ Like Helicase	Protein Coding	45	GC08P031033	7.62613	https://www.genecards.org/cgi-bin/carddisp.pl?gene=WRN
HDAC1	Histone Deacetylase 1	Protein Coding	48	GC01P032292	7.57497	https://www.genecards.org/cgi-bin/carddisp.pl?gene=HDAC1
MAPK3	Mitogen-Activated Protein Kinase 3	Protein Coding	48	GC16M035783	7.56598	https://www.genecards.org/cgi-bin/carddisp.pl?gene=MAPK3
TTR	Transthyretin	Protein Coding	48	GC18P031557	7.55331	https://www.genecards.org/cgi-bin/carddisp.pl?gene=TTR
PPARG	Peroxisome Proliferator Activated Receptor Gamma	Protein Coding	51	GC03P012287	7.55225	https://www.genecards.org/cgi-bin/carddisp.pl?gene=PPARG
AFP	Alpha Fetoprotein	Protein Coding	46	GC04P073431	7.54672	https://www.genecards.org/cgi-bin/carddisp.pl?gene=AFP
CFB	Complement Factor B	Protein Coding	45	GC06P031945	7.51489	https://www.genecards.org/cgi-bin/carddisp.pl?gene=CFB
ALDH18A1	Aldehyde Dehydrogenase 18 Family Member A1	Protein Coding	44	GC10M095605	7.50793	https://www.genecards.org/cgi-bin/carddisp.pl?gene=ALDH18A1
DGKE	Diacylglycerol Kinase Epsilon	Protein Coding	47	GC17P056834	7.49944	https://www.genecards.org/cgi-bin/carddisp.pl?gene=DGKE
ICAM1	Intercellular Adhesion Molecule 1	Protein Coding	49	GC19P010310	7.48907	https://www.genecards.org/cgi-bin/carddisp.pl?gene=ICAM1
SRC	SRC Proto-Oncogene, Non-Receptor Tyrosine Kinase	Protein Coding	50	GC20P037344	7.46597	https://www.genecards.org/cgi-bin/carddisp.pl?gene=SRC
MCM3	Minichromosome Maintenance Complex Component 3	Protein Coding	44	GC06M052264	7.45544	https://www.genecards.org/cgi-bin/carddisp.pl?gene=MCM3
ABCB1	ATP Binding Cassette Subfamily B Member 1	Protein Coding	50	GC07M087504	7.34754	https://www.genecards.org/cgi-bin/carddisp.pl?gene=ABCB1
ELP1	Elongator Acetyltransferase Complex Subunit 1	Protein Coding	34	GC09M108868	7.34014	https://www.genecards.org/cgi-bin/carddisp.pl?gene=ELP1
APOE	Apolipoprotein E	Protein Coding	50	GC19P051999	7.3294	https://www.genecards.org/cgi-bin/carddisp.pl?gene=APOE
MCM6	Minichromosome Maintenance Complex Component 6	Protein Coding	42	GC02M135839	7.31719	https://www.genecards.org/cgi-bin/carddisp.pl?gene=MCM6
FANCM	FA Complementation Group M	Protein Coding	41	GC14P045135	7.26389	https://www.genecards.org/cgi-bin/carddisp.pl?gene=FANCM
MCM4	Minichromosome Maintenance Complex Component 4	Protein Coding	46	GC08P047965	7.23941	https://www.genecards.org/cgi-bin/carddisp.pl?gene=MCM4
RAF1	Raf-1 Proto-Oncogene, Serine/Threonine Kinase	Protein Coding	52	GC03M012583	7.23388	https://www.genecards.org/cgi-bin/carddisp.pl?gene=RAF1
GNAS	GNAS Complex Locus	Protein Coding	50	GC20P058839	7.13584	https://www.genecards.org/cgi-bin/carddisp.pl?gene=GNAS
HUS1	HUS1 Checkpoint Clamp Component	Protein Coding	40	GC07M048023	7.13524	https://www.genecards.org/cgi-bin/carddisp.pl?gene=HUS1
MAD1L1	Mitotic Arrest Deficient 1 Like 1	Protein Coding	45	GC07M001815	7.11199	https://www.genecards.org/cgi-bin/carddisp.pl?gene=MAD1L1
ANAPC5	Anaphase Promoting Complex Subunit 5	Protein Coding	37	GC12M121308	7.107	https://www.genecards.org/cgi-bin/carddisp.pl?gene=ANAPC5
B2M	Beta-2-Microglobulin	Protein Coding	48	GC15P044711	7.07708	https://www.genecards.org/cgi-bin/carddisp.pl?gene=B2M
CLSPN	Claspin	Protein Coding	40	GC01M035720	7.0739	https://www.genecards.org/cgi-bin/carddisp.pl?gene=CLSPN
PIGA	Phosphatidylinositol Glycan Anchor Biosynthesis Class A	Protein Coding	44	GC0XM015319	7.07264	https://www.genecards.org/cgi-bin/carddisp.pl?gene=PIGA
IL2	Interleukin 2	Protein Coding	44	GC04M122451	7.06932	https://www.genecards.org/cgi-bin/carddisp.pl?gene=IL2
LMNA	Lamin A/C	Protein Coding	48	GC01P156082	7.06688	https://www.genecards.org/cgi-bin/carddisp.pl?gene=LMNA
NPM1	Nucleophosmin 1	Protein Coding	49	GC05P171387	7.06366	https://www.genecards.org/cgi-bin/carddisp.pl?gene=NPM1
FLG	Filaggrin	Protein Coding	40	GC01M152274	7.04953	https://www.genecards.org/cgi-bin/carddisp.pl?gene=FLG
CYCS	Cytochrome C, Somatic	Protein Coding	47	GC07M025118	7.04395	https://www.genecards.org/cgi-bin/carddisp.pl?gene=CYCS
JUN	Jun Proto-Oncogene, AP-1 Transcription Factor Subunit	Protein Coding	47	GC01M058780	7.01899	https://www.genecards.org/cgi-bin/carddisp.pl?gene=JUN
AURKB	Aurora Kinase B	Protein Coding	48	GC17M010127	7.00657	https://www.genecards.org/cgi-bin/carddisp.pl?gene=AURKB
CFHR1	Complement Factor H Related 1	Protein Coding	42	GC01P196822	6.98913	https://www.genecards.org/cgi-bin/carddisp.pl?gene=CFHR1
PARP1	Poly(ADP-Ribose) Polymerase 1	Protein Coding	48	GC01M226360	6.98421	https://www.genecards.org/cgi-bin/carddisp.pl?gene=PARP1
DHFR	Dihydrofolate Reductase	Protein Coding	47	GC05M080626	6.97501	https://www.genecards.org/cgi-bin/carddisp.pl?gene=DHFR
GADD45A	Growth Arrest And DNA Damage Inducible Alpha	Protein Coding	43	GC01P067685	6.94289	https://www.genecards.org/cgi-bin/carddisp.pl?gene=GADD45A
GH1	Growth Hormone 1	Protein Coding	44	GC17M063917	6.93844	https://www.genecards.org/cgi-bin/carddisp.pl?gene=GH1
FGF8	Fibroblast Growth Factor 8	Protein Coding	46	GC10M101770	6.8984	https://www.genecards.org/cgi-bin/carddisp.pl?gene=FGF8
RPA1	Replication Protein A1	Protein Coding	45	GC17P001829	6.87936	https://www.genecards.org/cgi-bin/carddisp.pl?gene=RPA1
PRKCD	Protein Kinase C Delta	Protein Coding	52	GC03P053156	6.8779	https://www.genecards.org/cgi-bin/carddisp.pl?gene=PRKCD
ODC1	Ornithine Decarboxylase 1	Protein Coding	47	GC02M010432	6.85886	https://www.genecards.org/cgi-bin/carddisp.pl?gene=ODC1
ARNTL	Aryl Hydrocarbon Receptor Nuclear Translocator Like	Protein Coding	41	GC11P013276	6.84426	https://www.genecards.org/cgi-bin/carddisp.pl?gene=ARNTL
RAD50	RAD50 Double Strand Break Repair Protein	Protein Coding	49	GC05P132556	6.82758	https://www.genecards.org/cgi-bin/carddisp.pl?gene=RAD50
HIF1A	Hypoxia Inducible Factor 1 Subunit Alpha	Protein Coding	46	GC14P061695	6.82017	https://www.genecards.org/cgi-bin/carddisp.pl?gene=HIF1A
RETN	Resistin	Protein Coding	42	GC19P007669	6.81522	https://www.genecards.org/cgi-bin/carddisp.pl?gene=RETN
SOD1	Superoxide Dismutase 1	Protein Coding	50	GC21P031659	6.79932	https://www.genecards.org/cgi-bin/carddisp.pl?gene=SOD1
CSF3	Colony Stimulating Factor 3	Protein Coding	40	GC17P040015	6.77347	https://www.genecards.org/cgi-bin/carddisp.pl?gene=CSF3
HCRT	Hypocretin Neuropeptide Precursor	Protein Coding	40	GC17M042185	6.76018	https://www.genecards.org/cgi-bin/carddisp.pl?gene=HCRT
CGA	Glycoprotein Hormones, Alpha Polypeptide	Protein Coding	44	GC06M087085	6.7166	https://www.genecards.org/cgi-bin/carddisp.pl?gene=CGA
ADIPOQ	Adiponectin, C1Q And Collagen Domain Containing	Protein Coding	45	GC03P186842	6.69594	https://www.genecards.org/cgi-bin/carddisp.pl?gene=ADIPOQ
SST	Somatostatin	Protein Coding	41	GC03M187668	6.66679	https://www.genecards.org/cgi-bin/carddisp.pl?gene=SST
RPS6KB1	Ribosomal Protein S6 Kinase B1	Protein Coding	48	GC17P059893	6.63798	https://www.genecards.org/cgi-bin/carddisp.pl?gene=RPS6KB1
DTL	Denticleless E3 Ubiquitin Protein Ligase Homolog	Protein Coding	38	GC01P212035	6.63465	https://www.genecards.org/cgi-bin/carddisp.pl?gene=DTL
ELANE	Elastase, Neutrophil Expressed	Protein Coding	48	GC19P002165	6.60946	https://www.genecards.org/cgi-bin/carddisp.pl?gene=ELANE
FANCI	FA Complementation Group I	Protein Coding	41	GC15P089243	6.59339	https://www.genecards.org/cgi-bin/carddisp.pl?gene=FANCI
CFHR3	Complement Factor H Related 3	Protein Coding	41	GC01P196774	6.58428	https://www.genecards.org/cgi-bin/carddisp.pl?gene=CFHR3
IL1B	Interleukin 1 Beta	Protein Coding	46	GC02M112829	6.56797	https://www.genecards.org/cgi-bin/carddisp.pl?gene=IL1B
UBE3A	Ubiquitin Protein Ligase E3A	Protein Coding	46	GC15M025333	6.55794	https://www.genecards.org/cgi-bin/carddisp.pl?gene=UBE3A
HSPA4	Heat Shock Protein Family A (Hsp70) Member 4	Protein Coding	41	GC05P133051	6.55144	https://www.genecards.org/cgi-bin/carddisp.pl?gene=HSPA4
NUMA1	Nuclear Mitotic Apparatus Protein 1	Protein Coding	44	GC11M072002	6.50992	https://www.genecards.org/cgi-bin/carddisp.pl?gene=NUMA1
DNMT1	DNA Methyltransferase 1	Protein Coding	50	GC19M010133	6.50458	https://www.genecards.org/cgi-bin/carddisp.pl?gene=DNMT1
F2	Coagulation Factor II, Thrombin	Protein Coding	48	GC11P046720	6.48891	https://www.genecards.org/cgi-bin/carddisp.pl?gene=F2
VWF	Von Willebrand Factor	Protein Coding	48	GC12M005917	6.48658	https://www.genecards.org/cgi-bin/carddisp.pl?gene=VWF
NOS3	Nitric Oxide Synthase 3	Protein Coding	50	GC07P150990	6.46854	https://www.genecards.org/cgi-bin/carddisp.pl?gene=NOS3
SIRT1	Sirtuin 1	Protein Coding	47	GC10P067884	6.436	https://www.genecards.org/cgi-bin/carddisp.pl?gene=SIRT1
UQCRFS1	Ubiquinol-Cytochrome C Reductase, Rieske Iron-Sulfur Polypeptide 1	Protein Coding	45	GC19M029205	6.4168	https://www.genecards.org/cgi-bin/carddisp.pl?gene=UQCRFS1
SP1	Sp1 Transcription Factor	Protein Coding	45	GC12P053380	6.39675	https://www.genecards.org/cgi-bin/carddisp.pl?gene=SP1
CD36	CD36 Molecule	Protein Coding	47	GC07P080369	6.39273	https://www.genecards.org/cgi-bin/carddisp.pl?gene=CD36
SLC17A5	Solute Carrier Family 17 Member 5	Protein Coding	43	GC06M073593	6.36788	https://www.genecards.org/cgi-bin/carddisp.pl?gene=SLC17A5
CCL2	C-C Motif Chemokine Ligand 2	Protein Coding	47	GC17P034255	6.36098	https://www.genecards.org/cgi-bin/carddisp.pl?gene=CCL2
CA2	Carbonic Anhydrase 2	Protein Coding	49	GC08P085463	6.35985	https://www.genecards.org/cgi-bin/carddisp.pl?gene=CA2
HDAC9	Histone Deacetylase 9	Protein Coding	46	GC07P018086	6.35101	https://www.genecards.org/cgi-bin/carddisp.pl?gene=HDAC9
SERPINE1	Serpin Family E Member 1	Protein Coding	49	GC07P101127	6.33226	https://www.genecards.org/cgi-bin/carddisp.pl?gene=SERPINE1
PRKCA	Protein Kinase C Alpha	Protein Coding	49	GC17P066302	6.31592	https://www.genecards.org/cgi-bin/carddisp.pl?gene=PRKCA
HADHA	Hydroxyacyl-CoA Dehydrogenase Trifunctional Multienzyme Complex Subunit Alpha	Protein Coding	46	GC02M026190	6.24845	https://www.genecards.org/cgi-bin/carddisp.pl?gene=HADHA
CAT	Catalase	Protein Coding	49	GC11P034460	6.24362	https://www.genecards.org/cgi-bin/carddisp.pl?gene=CAT
TDGF1	Teratocarcinoma-Derived Growth Factor 1	Protein Coding	41	GC03P046681	6.24132	https://www.genecards.org/cgi-bin/carddisp.pl?gene=TDGF1
VCP	Valosin Containing Protein	Protein Coding	48	GC09M035056	6.19473	https://www.genecards.org/cgi-bin/carddisp.pl?gene=VCP
ERBB2	Erb-B2 Receptor Tyrosine Kinase 2	Protein Coding	53	GC17P039687	6.16994	https://www.genecards.org/cgi-bin/carddisp.pl?gene=ERBB2
MAPK8	Mitogen-Activated Protein Kinase 8	Protein Coding	48	GC10P048306	6.13795	https://www.genecards.org/cgi-bin/carddisp.pl?gene=MAPK8
MPO	Myeloperoxidase	Protein Coding	50	GC17M058269	6.128	https://www.genecards.org/cgi-bin/carddisp.pl?gene=MPO
FAN1	FANCD2 And FANCI Associated Nuclease 1	Protein Coding	37	GC15P038038	6.11866	https://www.genecards.org/cgi-bin/carddisp.pl?gene=FAN1
PTGS2	Prostaglandin-Endoperoxide Synthase 2	Protein Coding	48	GC01M186640	6.10218	https://www.genecards.org/cgi-bin/carddisp.pl?gene=PTGS2
HP	Haptoglobin	Protein Coding	45	GC16P072089	6.09741	https://www.genecards.org/cgi-bin/carddisp.pl?gene=HP
PLK4	Polo Like Kinase 4	Protein Coding	47	GC04P127880	6.04254	https://www.genecards.org/cgi-bin/carddisp.pl?gene=PLK4
KDR	Kinase Insert Domain Receptor	Protein Coding	52	GC04M055078	6.03187	https://www.genecards.org/cgi-bin/carddisp.pl?gene=KDR
HDAC8	Histone Deacetylase 8	Protein Coding	45	GC0XM072329	6.00081	https://www.genecards.org/cgi-bin/carddisp.pl?gene=HDAC8
CKB	Creatine Kinase B	Protein Coding	44	GC14M103519	5.99169	https://www.genecards.org/cgi-bin/carddisp.pl?gene=CKB
HRAS	HRas Proto-Oncogene, GTPase	Protein Coding	50	GC11M002647	5.97667	https://www.genecards.org/cgi-bin/carddisp.pl?gene=HRAS
CSNK2A2	Casein Kinase 2 Alpha 2	Protein Coding	46	GC16M058157	5.96938	https://www.genecards.org/cgi-bin/carddisp.pl?gene=CSNK2A2
CYP19A1	Cytochrome P450 Family 19 Subfamily A Member 1	Protein Coding	48	GC15M051208	5.96042	https://www.genecards.org/cgi-bin/carddisp.pl?gene=CYP19A1
CD4	CD4 Molecule	Protein Coding	48	GC12P006786	5.93801	https://www.genecards.org/cgi-bin/carddisp.pl?gene=CD4
MLH1	MutL Homolog 1	Protein Coding	47	GC03P036993	5.93552	https://www.genecards.org/cgi-bin/carddisp.pl?gene=MLH1
ACE	Angiotensin I Converting Enzyme	Protein Coding	50	GC17P063477	5.92302	https://www.genecards.org/cgi-bin/carddisp.pl?gene=ACE
HDAC2	Histone Deacetylase 2	Protein Coding	50	GC06M113933	5.88744	https://www.genecards.org/cgi-bin/carddisp.pl?gene=HDAC2
TOPBP1	DNA Topoisomerase II Binding Protein 1	Protein Coding	41	GC03M133600	5.87685	https://www.genecards.org/cgi-bin/carddisp.pl?gene=TOPBP1
CALR	Calreticulin	Protein Coding	50	GC19P012938	5.86844	https://www.genecards.org/cgi-bin/carddisp.pl?gene=CALR
RHOA	Ras Homolog Family Member A	Protein Coding	46	GC03M049359	5.84726	https://www.genecards.org/cgi-bin/carddisp.pl?gene=RHOA
TP53BP1	Tumor Protein P53 Binding Protein 1	Protein Coding	44	GC15M043403	5.83763	https://www.genecards.org/cgi-bin/carddisp.pl?gene=TP53BP1
JAK2	Janus Kinase 2	Protein Coding	51	GC09P004985	5.78808	https://www.genecards.org/cgi-bin/carddisp.pl?gene=JAK2
CYP3A4	Cytochrome P450 Family 3 Subfamily A Member 4	Protein Coding	49	GC07M099759	5.76623	https://www.genecards.org/cgi-bin/carddisp.pl?gene=CYP3A4
APEX1	Apurinic/Apyrimidinic Endodeoxyribonuclease 1	Protein Coding	44	GC14P020455	5.76417	https://www.genecards.org/cgi-bin/carddisp.pl?gene=APEX1
NDUFAF2	NADH:Ubiquinone Oxidoreductase Complex Assembly Factor 2	Protein Coding	40	GC05P060945	5.76227	https://www.genecards.org/cgi-bin/carddisp.pl?gene=NDUFAF2
PTK2	Protein Tyrosine Kinase 2	Protein Coding	46	GC08M140657	5.72256	https://www.genecards.org/cgi-bin/carddisp.pl?gene=PTK2
CAV1	Caveolin 1	Protein Coding	47	GC07P116524	5.71973	https://www.genecards.org/cgi-bin/carddisp.pl?gene=CAV1
CYP1A2	Cytochrome P450 Family 1 Subfamily A Member 2	Protein Coding	46	GC15P074748	5.69605	https://www.genecards.org/cgi-bin/carddisp.pl?gene=CYP1A2
TUBG1	Tubulin Gamma 1	Protein Coding	46	GC17P042609	5.68555	https://www.genecards.org/cgi-bin/carddisp.pl?gene=TUBG1
IL10	Interleukin 10	Protein Coding	46	GC01M206767	5.68491	https://www.genecards.org/cgi-bin/carddisp.pl?gene=IL10
NOTCH1	Notch Receptor 1	Protein Coding	49	GC09M137332	5.68434	https://www.genecards.org/cgi-bin/carddisp.pl?gene=NOTCH1
IL3	Interleukin 3	Protein Coding	42	GC05P132060	5.67086	https://www.genecards.org/cgi-bin/carddisp.pl?gene=IL3
MAPK10	Mitogen-Activated Protein Kinase 10	Protein Coding	49	GC04M085990	5.66665	https://www.genecards.org/cgi-bin/carddisp.pl?gene=MAPK10
GSK3B	Glycogen Synthase Kinase 3 Beta	Protein Coding	48	GC03M119821	5.65136	https://www.genecards.org/cgi-bin/carddisp.pl?gene=GSK3B
VCAM1	Vascular Cell Adhesion Molecule 1	Protein Coding	45	GC01P100719	5.65034	https://www.genecards.org/cgi-bin/carddisp.pl?gene=VCAM1
HLCS	Holocarboxylase Synthetase	Protein Coding	42	GC21M036750	5.6463	https://www.genecards.org/cgi-bin/carddisp.pl?gene=HLCS
RPA2	Replication Protein A2	Protein Coding	43	GC01M027904	5.62059	https://www.genecards.org/cgi-bin/carddisp.pl?gene=RPA2
DNAH8	Dynein Axonemal Heavy Chain 8	Protein Coding	38	GC06P077030	5.61499	https://www.genecards.org/cgi-bin/carddisp.pl?gene=DNAH8
BCL6	BCL6 Transcription Repressor	Protein Coding	44	GC03M187721	5.60777	https://www.genecards.org/cgi-bin/carddisp.pl?gene=BCL6
BLM	BLM RecQ Like Helicase	Protein Coding	48	GC15P090717	5.60548	https://www.genecards.org/cgi-bin/carddisp.pl?gene=BLM
APP	Amyloid Beta Precursor Protein	Protein Coding	50	GC21M025880	5.60394	https://www.genecards.org/cgi-bin/carddisp.pl?gene=APP
POR	Cytochrome P450 Oxidoreductase	Protein Coding	49	GC07P075899	5.59803	https://www.genecards.org/cgi-bin/carddisp.pl?gene=POR
SLC25A22	Solute Carrier Family 25 Member 22	Protein Coding	40	GC11M002664	5.58273	https://www.genecards.org/cgi-bin/carddisp.pl?gene=SLC25A22
MSH2	MutS Homolog 2	Protein Coding	48	GC02P047402	5.57973	https://www.genecards.org/cgi-bin/carddisp.pl?gene=MSH2
PDGFRB	Platelet Derived Growth Factor Receptor Beta	Protein Coding	53	GC05M150113	5.57938	https://www.genecards.org/cgi-bin/carddisp.pl?gene=PDGFRB
RBP4	Retinol Binding Protein 4	Protein Coding	44	GC10M093591	5.57326	https://www.genecards.org/cgi-bin/carddisp.pl?gene=RBP4
SLC22A12	Solute Carrier Family 22 Member 12	Protein Coding	44	GC11P064609	5.56223	https://www.genecards.org/cgi-bin/carddisp.pl?gene=SLC22A12
BRAF	B-Raf Proto-Oncogene, Serine/Threonine Kinase	Protein Coding	52	GC07M140730	5.54268	https://www.genecards.org/cgi-bin/carddisp.pl?gene=BRAF
AHR	Aryl Hydrocarbon Receptor	Protein Coding	48	GC07P016916	5.52884	https://www.genecards.org/cgi-bin/carddisp.pl?gene=AHR
GHRL	Ghrelin And Obestatin Prepropeptide	Protein Coding	43	GC03M010285	5.51736	https://www.genecards.org/cgi-bin/carddisp.pl?gene=GHRL
TP63	Tumor Protein P63	Protein Coding	47	GC03P189598	5.50289	https://www.genecards.org/cgi-bin/carddisp.pl?gene=TP63
UBE2T	Ubiquitin Conjugating Enzyme E2 T	Protein Coding	42	GC01M202332	5.47908	https://www.genecards.org/cgi-bin/carddisp.pl?gene=UBE2T
SLX4	SLX4 Structure-Specific Endonuclease Subunit	Protein Coding	37	GC16M006446	5.46928	https://www.genecards.org/cgi-bin/carddisp.pl?gene=SLX4
GGT1	Gamma-Glutamyltransferase 1	Protein Coding	49	GC22P024583	5.46002	https://www.genecards.org/cgi-bin/carddisp.pl?gene=GGT1
RET	Ret Proto-Oncogene	Protein Coding	52	GC10P043121	5.46	https://www.genecards.org/cgi-bin/carddisp.pl?gene=RET
MDM4	MDM4 Regulator Of P53	Protein Coding	44	GC01P204516	5.4443	https://www.genecards.org/cgi-bin/carddisp.pl?gene=MDM4
FGF2	Fibroblast Growth Factor 2	Protein Coding	45	GC04P122826	5.44152	https://www.genecards.org/cgi-bin/carddisp.pl?gene=FGF2
GHR	Growth Hormone Receptor	Protein Coding	45	GC05P042429	5.43637	https://www.genecards.org/cgi-bin/carddisp.pl?gene=GHR
IGF2	Insulin Like Growth Factor 2	Protein Coding	48	GC11M002733	5.436	https://www.genecards.org/cgi-bin/carddisp.pl?gene=IGF2
GLS	Glutaminase	Protein Coding	48	GC02P190880	5.4096	https://www.genecards.org/cgi-bin/carddisp.pl?gene=GLS
IFNG	Interferon Gamma	Protein Coding	47	GC12M068154	5.40609	https://www.genecards.org/cgi-bin/carddisp.pl?gene=IFNG
NAGLU	N-Acetyl-Alpha-Glucosaminidase	Protein Coding	42	GC17P050731	5.37503	https://www.genecards.org/cgi-bin/carddisp.pl?gene=NAGLU
RANBP2	RAN Binding Protein 2	Protein Coding	46	GC02P108719	5.34788	https://www.genecards.org/cgi-bin/carddisp.pl?gene=RANBP2
TOP1	DNA Topoisomerase I	Protein Coding	48	GC20P041028	5.3468	https://www.genecards.org/cgi-bin/carddisp.pl?gene=TOP1
IGFBP3	Insulin Like Growth Factor Binding Protein 3	Protein Coding	45	GC07M045912	5.34609	https://www.genecards.org/cgi-bin/carddisp.pl?gene=IGFBP3
FAS	Fas Cell Surface Death Receptor	Protein Coding	49	GC10P090723	5.33733	https://www.genecards.org/cgi-bin/carddisp.pl?gene=FAS
TOP3A	DNA Topoisomerase III Alpha	Protein Coding	41	GC17M024647	5.32504	https://www.genecards.org/cgi-bin/carddisp.pl?gene=TOP3A
KITLG	KIT Ligand	Protein Coding	44	GC12M088492	5.31988	https://www.genecards.org/cgi-bin/carddisp.pl?gene=KITLG
PER1	Period Circadian Regulator 1	Protein Coding	41	GC17M010119	5.30126	https://www.genecards.org/cgi-bin/carddisp.pl?gene=PER1
IVL	Involucrin	Protein Coding	38	GC01P152881	5.29354	https://www.genecards.org/cgi-bin/carddisp.pl?gene=IVL
GAPDH	Glyceraldehyde-3-Phosphate Dehydrogenase	Protein Coding	48	GC12P018545	5.28756	https://www.genecards.org/cgi-bin/carddisp.pl?gene=GAPDH
RPL9	Ribosomal Protein L9	Protein Coding	41	GC04M039452	5.23924	https://www.genecards.org/cgi-bin/carddisp.pl?gene=RPL9
CYP1A1	Cytochrome P450 Family 1 Subfamily A Member 1	Protein Coding	48	GC15M074719	5.23615	https://www.genecards.org/cgi-bin/carddisp.pl?gene=CYP1A1
SLC12A1	Solute Carrier Family 12 Member 1	Protein Coding	47	GC15P048191	5.23446	https://www.genecards.org/cgi-bin/carddisp.pl?gene=SLC12A1
VDR	Vitamin D Receptor	Protein Coding	50	GC12M047841	5.23431	https://www.genecards.org/cgi-bin/carddisp.pl?gene=VDR
AGMAT	Agmatinase	Protein Coding	39	GC01M015571	5.22539	https://www.genecards.org/cgi-bin/carddisp.pl?gene=AGMAT
TYMS	Thymidylate Synthetase	Protein Coding	46	GC18P000657	5.22507	https://www.genecards.org/cgi-bin/carddisp.pl?gene=TYMS
HSPB1	Heat Shock Protein Family B (Small) Member 1	Protein Coding	50	GC07P076302	5.22107	https://www.genecards.org/cgi-bin/carddisp.pl?gene=HSPB1
CXCL8	C-X-C Motif Chemokine Ligand 8	Protein Coding	40	GC04P073740	5.21996	https://www.genecards.org/cgi-bin/carddisp.pl?gene=CXCL8
HADH	Hydroxyacyl-CoA Dehydrogenase	Protein Coding	46	GC04P107989	5.21163	https://www.genecards.org/cgi-bin/carddisp.pl?gene=HADH
MCCC1	Methylcrotonyl-CoA Carboxylase Subunit 1	Protein Coding	42	GC03M183015	5.20381	https://www.genecards.org/cgi-bin/carddisp.pl?gene=MCCC1
DCAF1	DDB1 And CUL4 Associated Factor 1	Protein Coding	30	GC03M051395	5.19296	https://www.genecards.org/cgi-bin/carddisp.pl?gene=DCAF1
TFRC	Transferrin Receptor	Protein Coding	47	GC03M196027	5.19205	https://www.genecards.org/cgi-bin/carddisp.pl?gene=TFRC
PIK3CG	Phosphatidylinositol-4,5-Bisphosphate 3-Kinase Catalytic Subunit Gamma	Protein Coding	47	GC07P106865	5.17814	https://www.genecards.org/cgi-bin/carddisp.pl?gene=PIK3CG
CCR5	C-C Motif Chemokine Receptor 5	Protein Coding	45	GC03P046383	5.1523	https://www.genecards.org/cgi-bin/carddisp.pl?gene=CCR5
IFNA1	Interferon Alpha 1	Protein Coding	40	GC09P021577	5.14656	https://www.genecards.org/cgi-bin/carddisp.pl?gene=IFNA1
TXN	Thioredoxin	Protein Coding	45	GC09M110243	5.14083	https://www.genecards.org/cgi-bin/carddisp.pl?gene=TXN
CEBPA	CCAAT Enhancer Binding Protein Alpha	Protein Coding	46	GC19M033299	5.1213	https://www.genecards.org/cgi-bin/carddisp.pl?gene=CEBPA
INSR	Insulin Receptor	Protein Coding	52	GC19M007112	5.1056	https://www.genecards.org/cgi-bin/carddisp.pl?gene=INSR
RNASE1	Ribonuclease A Family Member 1, Pancreatic	Protein Coding	41	GC14M020801	5.10494	https://www.genecards.org/cgi-bin/carddisp.pl?gene=RNASE1
NEDD8	NEDD8 Ubiquitin Like Modifier	Protein Coding	40	GC14M024216	5.10144	https://www.genecards.org/cgi-bin/carddisp.pl?gene=NEDD8
ANXA5	Annexin A5	Protein Coding	45	GC04M121667	5.08798	https://www.genecards.org/cgi-bin/carddisp.pl?gene=ANXA5
HGF	Hepatocyte Growth Factor	Protein Coding	51	GC07M081699	5.07741	https://www.genecards.org/cgi-bin/carddisp.pl?gene=HGF
MYCN	MYCN Proto-Oncogene, BHLH Transcription Factor	Protein Coding	46	GC02P015949	5.07373	https://www.genecards.org/cgi-bin/carddisp.pl?gene=MYCN
VTN	Vitronectin	Protein Coding	43	GC17M033771	5.07282	https://www.genecards.org/cgi-bin/carddisp.pl?gene=VTN
ABCC9	ATP Binding Cassette Subfamily C Member 9	Protein Coding	45	GC12M021797	5.0704	https://www.genecards.org/cgi-bin/carddisp.pl?gene=ABCC9
ARNTL2	Aryl Hydrocarbon Receptor Nuclear Translocator Like 2	Protein Coding	38	GC12P027332	5.06181	https://www.genecards.org/cgi-bin/carddisp.pl?gene=ARNTL2
MAPT	Microtubule Associated Protein Tau	Protein Coding	49	GC17P045894	5.03316	https://www.genecards.org/cgi-bin/carddisp.pl?gene=MAPT
KRAS	KRAS Proto-Oncogene, GTPase	Protein Coding	49	GC12M025204	5.02623	https://www.genecards.org/cgi-bin/carddisp.pl?gene=KRAS
REN	Renin	Protein Coding	48	GC01M204154	5.02046	https://www.genecards.org/cgi-bin/carddisp.pl?gene=REN
RARA	Retinoic Acid Receptor Alpha	Protein Coding	48	GC17P040309	5.00541	https://www.genecards.org/cgi-bin/carddisp.pl?gene=RARA
PPP1CC	Protein Phosphatase 1 Catalytic Subunit Gamma	Protein Coding	44	GC12M110709	5.00039	https://www.genecards.org/cgi-bin/carddisp.pl?gene=PPP1CC
ERCC2	ERCC Excision Repair 2, TFIIH Core Complex Helicase Subunit	Protein Coding	47	GC19M045349	4.98657	https://www.genecards.org/cgi-bin/carddisp.pl?gene=ERCC2
IRF1	Interferon Regulatory Factor 1	Protein Coding	46	GC05M132440	4.97861	https://www.genecards.org/cgi-bin/carddisp.pl?gene=IRF1
PIM1	Pim-1 Proto-Oncogene, Serine/Threonine Kinase	Protein Coding	48	GC06P077019	4.96634	https://www.genecards.org/cgi-bin/carddisp.pl?gene=PIM1
BDNF	Brain Derived Neurotrophic Factor	Protein Coding	46	GC11M027654	4.93933	https://www.genecards.org/cgi-bin/carddisp.pl?gene=BDNF
TERF2	Telomeric Repeat Binding Factor 2	Protein Coding	40	GC16M069355	4.93073	https://www.genecards.org/cgi-bin/carddisp.pl?gene=TERF2
TKT	Transketolase	Protein Coding	45	GC03M053224	4.92974	https://www.genecards.org/cgi-bin/carddisp.pl?gene=TKT
CENPE	Centromere Protein E	Protein Coding	45	GC04M103105	4.92817	https://www.genecards.org/cgi-bin/carddisp.pl?gene=CENPE
F9	Coagulation Factor IX	Protein Coding	47	GC0XP139530	4.92657	https://www.genecards.org/cgi-bin/carddisp.pl?gene=F9
PPIA	Peptidylprolyl Isomerase A	Protein Coding	45	GC07P044807	4.92136	https://www.genecards.org/cgi-bin/carddisp.pl?gene=PPIA
NR3C1	Nuclear Receptor Subfamily 3 Group C Member 1	Protein Coding	49	GC05M143277	4.88891	https://www.genecards.org/cgi-bin/carddisp.pl?gene=NR3C1
KAT5	Lysine Acetyltransferase 5	Protein Coding	45	GC11P065711	4.87663	https://www.genecards.org/cgi-bin/carddisp.pl?gene=KAT5
PPP2CA	Protein Phosphatase 2 Catalytic Subunit Alpha	Protein Coding	48	GC05M134194	4.86701	https://www.genecards.org/cgi-bin/carddisp.pl?gene=PPP2CA
AQP1	Aquaporin 1 (Colton Blood Group)	Protein Coding	46	GC07P030911	4.85938	https://www.genecards.org/cgi-bin/carddisp.pl?gene=AQP1
MIP	Major Intrinsic Protein Of Lens Fiber	Protein Coding	41	GC12M056449	4.85818	https://www.genecards.org/cgi-bin/carddisp.pl?gene=MIP
SMAD3	SMAD Family Member 3	Protein Coding	49	GC15P067063	4.85098	https://www.genecards.org/cgi-bin/carddisp.pl?gene=SMAD3
PHB1	Prohibitin 1	Protein Coding	35	GC17M049406	4.83737	https://www.genecards.org/cgi-bin/carddisp.pl?gene=PHB1
CGB5	Chorionic Gonadotropin Subunit Beta 5	Protein Coding	33	GC19P049043	4.8139	https://www.genecards.org/cgi-bin/carddisp.pl?gene=CGB5
HBB	Hemoglobin Subunit Beta	Protein Coding	45	GC11M006229	4.80906	https://www.genecards.org/cgi-bin/carddisp.pl?gene=HBB
CSN1S1	Casein Alpha S1	Protein Coding	35	GC04P069932	4.80366	https://www.genecards.org/cgi-bin/carddisp.pl?gene=CSN1S1
HNF1A	HNF1 Homeobox A	Protein Coding	45	GC12P125499	4.79497	https://www.genecards.org/cgi-bin/carddisp.pl?gene=HNF1A
IGF1R	Insulin Like Growth Factor 1 Receptor	Protein Coding	53	GC15P098648	4.79419	https://www.genecards.org/cgi-bin/carddisp.pl?gene=IGF1R
MAP3K20	Mitogen-Activated Protein Kinase Kinase Kinase 20	Protein Coding	40	GC02P173076	4.78114	https://www.genecards.org/cgi-bin/carddisp.pl?gene=MAP3K20
H4-16	H4 Histone 16	Protein Coding	31	GC12M019858	4.77769	https://www.genecards.org/cgi-bin/carddisp.pl?gene=H4-16
SHBG	Sex Hormone Binding Globulin	Protein Coding	41	GC17P007613	4.76836	https://www.genecards.org/cgi-bin/carddisp.pl?gene=SHBG
CDK12	Cyclin Dependent Kinase 12	Protein Coding	42	GC17P039461	4.76214	https://www.genecards.org/cgi-bin/carddisp.pl?gene=CDK12
CUL4B	Cullin 4B	Protein Coding	42	GC0XM120524	4.75954	https://www.genecards.org/cgi-bin/carddisp.pl?gene=CUL4B
MAPKAPK2	MAPK Activated Protein Kinase 2	Protein Coding	47	GC01P206684	4.75715	https://www.genecards.org/cgi-bin/carddisp.pl?gene=MAPKAPK2
TF	Transferrin	Protein Coding	49	GC03P133805	4.75566	https://www.genecards.org/cgi-bin/carddisp.pl?gene=TF
DUSP1	Dual Specificity Phosphatase 1	Protein Coding	46	GC05M172768	4.75526	https://www.genecards.org/cgi-bin/carddisp.pl?gene=DUSP1
KIT	KIT Proto-Oncogene, Receptor Tyrosine Kinase	Protein Coding	52	GC04P054657	4.75171	https://www.genecards.org/cgi-bin/carddisp.pl?gene=KIT
KRT14	Keratin 14	Protein Coding	46	GC17M041582	4.74809	https://www.genecards.org/cgi-bin/carddisp.pl?gene=KRT14
MET	MET Proto-Oncogene, Receptor Tyrosine Kinase	Protein Coding	52	GC07P116672	4.72959	https://www.genecards.org/cgi-bin/carddisp.pl?gene=MET
COL4A5	Collagen Type IV Alpha 5 Chain	Protein Coding	44	GC0XP108439	4.72388	https://www.genecards.org/cgi-bin/carddisp.pl?gene=COL4A5
NFAT5	Nuclear Factor Of Activated T Cells 5	Protein Coding	42	GC16P069565	4.72364	https://www.genecards.org/cgi-bin/carddisp.pl?gene=NFAT5
GLS2	Glutaminase 2	Protein Coding	41	GC12M056470	4.72044	https://www.genecards.org/cgi-bin/carddisp.pl?gene=GLS2
H6PD	Hexose-6-Phosphate Dehydrogenase/Glucose 1-Dehydrogenase	Protein Coding	42	GC01P009234	4.71088	https://www.genecards.org/cgi-bin/carddisp.pl?gene=H6PD
CSN2	Casein Beta	Protein Coding	34	GC04M069955	4.709	https://www.genecards.org/cgi-bin/carddisp.pl?gene=CSN2
CYP2C9	Cytochrome P450 Family 2 Subfamily C Member 9	Protein Coding	48	GC10P094938	4.69116	https://www.genecards.org/cgi-bin/carddisp.pl?gene=CYP2C9
THPO	Thrombopoietin	Protein Coding	42	GC03M184371	4.68547	https://www.genecards.org/cgi-bin/carddisp.pl?gene=THPO
CASP8	Caspase 8	Protein Coding	50	GC02P201233	4.68283	https://www.genecards.org/cgi-bin/carddisp.pl?gene=CASP8
AQP2	Aquaporin 2	Protein Coding	46	GC12P049950	4.67919	https://www.genecards.org/cgi-bin/carddisp.pl?gene=AQP2
HDAC6	Histone Deacetylase 6	Protein Coding	51	GC0XP048801	4.67798	https://www.genecards.org/cgi-bin/carddisp.pl?gene=HDAC6
CLU	Clusterin	Protein Coding	45	GC08M027596	4.67573	https://www.genecards.org/cgi-bin/carddisp.pl?gene=CLU
SLC1A3	Solute Carrier Family 1 Member 3	Protein Coding	49	GC05P036639	4.67129	https://www.genecards.org/cgi-bin/carddisp.pl?gene=SLC1A3
LALBA	Lactalbumin Alpha	Protein Coding	39	GC12M048567	4.667	https://www.genecards.org/cgi-bin/carddisp.pl?gene=LALBA
NOS1	Nitric Oxide Synthase 1	Protein Coding	49	GC12M117208	4.66287	https://www.genecards.org/cgi-bin/carddisp.pl?gene=NOS1
HPRT1	Hypoxanthine Phosphoribosyltransferase 1	Protein Coding	46	GC0XP134460	4.65826	https://www.genecards.org/cgi-bin/carddisp.pl?gene=HPRT1
FLT3	Fms Related Receptor Tyrosine Kinase 3	Protein Coding	51	GC13M028003	4.65393	https://www.genecards.org/cgi-bin/carddisp.pl?gene=FLT3
EDN1	Endothelin 1	Protein Coding	48	GC06P012256	4.65288	https://www.genecards.org/cgi-bin/carddisp.pl?gene=EDN1
IDH2	Isocitrate Dehydrogenase (NADP(+)) 2	Protein Coding	51	GC15M090083	4.65168	https://www.genecards.org/cgi-bin/carddisp.pl?gene=IDH2
ALLC	Allantoicase	Protein Coding	34	GC02P003686	4.63839	https://www.genecards.org/cgi-bin/carddisp.pl?gene=ALLC
MAP2K1	Mitogen-Activated Protein Kinase Kinase 1	Protein Coding	52	GC15P066386	4.63495	https://www.genecards.org/cgi-bin/carddisp.pl?gene=MAP2K1
RAD23B	RAD23 Homolog B, Nucleotide Excision Repair Protein	Protein Coding	44	GC09P107283	4.63462	https://www.genecards.org/cgi-bin/carddisp.pl?gene=RAD23B
CDK8	Cyclin Dependent Kinase 8	Protein Coding	47	GC13P026254	4.63408	https://www.genecards.org/cgi-bin/carddisp.pl?gene=CDK8
CYB5A	Cytochrome B5 Type A	Protein Coding	43	GC18M074250	4.61529	https://www.genecards.org/cgi-bin/carddisp.pl?gene=CYB5A
ZNF276	Zinc Finger Protein 276	Protein Coding	35	GC16P089720	4.59476	https://www.genecards.org/cgi-bin/carddisp.pl?gene=ZNF276
CUL4A	Cullin 4A	Protein Coding	41	GC13P113208	4.5779	https://www.genecards.org/cgi-bin/carddisp.pl?gene=CUL4A
MMP3	Matrix Metallopeptidase 3	Protein Coding	49	GC11M102835	4.56944	https://www.genecards.org/cgi-bin/carddisp.pl?gene=MMP3
SLC2A4	Solute Carrier Family 2 Member 4	Protein Coding	45	GC17P010574	4.56349	https://www.genecards.org/cgi-bin/carddisp.pl?gene=SLC2A4
CDK19	Cyclin Dependent Kinase 19	Protein Coding	44	GC06M110609	4.55655	https://www.genecards.org/cgi-bin/carddisp.pl?gene=CDK19
CR1	Complement C3b/C4b Receptor 1 (Knops Blood Group)	Protein Coding	46	GC01P207496	4.53893	https://www.genecards.org/cgi-bin/carddisp.pl?gene=CR1
POLR2L	RNA Polymerase II, I And III Subunit L	Protein Coding	40	GC11M002669	4.5366	https://www.genecards.org/cgi-bin/carddisp.pl?gene=POLR2L
HTR2A	5-Hydroxytryptamine Receptor 2A	Protein Coding	47	GC13M046831	4.51395	https://www.genecards.org/cgi-bin/carddisp.pl?gene=HTR2A
DDB1	Damage Specific DNA Binding Protein 1	Protein Coding	43	GC11M084500	4.51222	https://www.genecards.org/cgi-bin/carddisp.pl?gene=DDB1
NTRK1	Neurotrophic Receptor Tyrosine Kinase 1	Protein Coding	48	GC01P156815	4.50571	https://www.genecards.org/cgi-bin/carddisp.pl?gene=NTRK1
CYP2C19	Cytochrome P450 Family 2 Subfamily C Member 19	Protein Coding	48	GC10P094762	4.49695	https://www.genecards.org/cgi-bin/carddisp.pl?gene=CYP2C19
AQP4	Aquaporin 4	Protein Coding	46	GC18M026852	4.49555	https://www.genecards.org/cgi-bin/carddisp.pl?gene=AQP4
OGG1	8-Oxoguanine DNA Glycosylase	Protein Coding	45	GC03P011996	4.48805	https://www.genecards.org/cgi-bin/carddisp.pl?gene=OGG1
ERCC8-AS1	ERCC8 Antisense RNA 1	RNA Gene	6	GC05P060915	4.48751	https://www.genecards.org/cgi-bin/carddisp.pl?gene=ERCC8-AS1
CREBBP	CREB Binding Protein	Protein Coding	51	GC16M006452	4.48449	https://www.genecards.org/cgi-bin/carddisp.pl?gene=CREBBP
LIG1	DNA Ligase 1	Protein Coding	45	GC19M048115	4.48169	https://www.genecards.org/cgi-bin/carddisp.pl?gene=LIG1
FCGR2B	Fc Gamma Receptor IIb	Protein Coding	46	GC01P161663	4.47528	https://www.genecards.org/cgi-bin/carddisp.pl?gene=FCGR2B
KLF4	Kruppel Like Factor 4	Protein Coding	45	GC09M107484	4.47496	https://www.genecards.org/cgi-bin/carddisp.pl?gene=KLF4
PSMC3	Proteasome 26S Subunit, ATPase 3	Protein Coding	42	GC11M084330	4.46616	https://www.genecards.org/cgi-bin/carddisp.pl?gene=PSMC3
SLC22A6	Solute Carrier Family 22 Member 6	Protein Coding	44	GC11M084575	4.4657	https://www.genecards.org/cgi-bin/carddisp.pl?gene=SLC22A6
COMT	Catechol-O-Methyltransferase	Protein Coding	50	GC22P019941	4.44977	https://www.genecards.org/cgi-bin/carddisp.pl?gene=COMT
MAPK12	Mitogen-Activated Protein Kinase 12	Protein Coding	46	GC22M055226	4.43523	https://www.genecards.org/cgi-bin/carddisp.pl?gene=MAPK12
MCL1	MCL1 Apoptosis Regulator, BCL2 Family Member	Protein Coding	45	GC01M151420	4.42493	https://www.genecards.org/cgi-bin/carddisp.pl?gene=MCL1
NGF	Nerve Growth Factor	Protein Coding	49	GC01M115285	4.42171	https://www.genecards.org/cgi-bin/carddisp.pl?gene=NGF
PLAU	Plasminogen Activator, Urokinase	Protein Coding	50	GC10P073909	4.40672	https://www.genecards.org/cgi-bin/carddisp.pl?gene=PLAU
VHL	Von Hippel-Lindau Tumor Suppressor	Protein Coding	45	GC03P012055	4.40352	https://www.genecards.org/cgi-bin/carddisp.pl?gene=VHL
F5	Coagulation Factor V	Protein Coding	46	GC01M169511	4.39836	https://www.genecards.org/cgi-bin/carddisp.pl?gene=F5
RRM2	Ribonucleotide Reductase Regulatory Subunit M2	Protein Coding	46	GC02P010123	4.38356	https://www.genecards.org/cgi-bin/carddisp.pl?gene=RRM2
POLR2A	RNA Polymerase II Subunit A	Protein Coding	44	GC17P010603	4.38037	https://www.genecards.org/cgi-bin/carddisp.pl?gene=POLR2A
SUMO1	Small Ubiquitin Like Modifier 1	Protein Coding	45	GC02M202206	4.37884	https://www.genecards.org/cgi-bin/carddisp.pl?gene=SUMO1
MYB	MYB Proto-Oncogene, Transcription Factor	Protein Coding	49	GC06P135180	4.37496	https://www.genecards.org/cgi-bin/carddisp.pl?gene=MYB
PRKAR1A	Protein Kinase CAMP-Dependent Type I Regulatory Subunit Alpha	Protein Coding	50	GC17P068941	4.37396	https://www.genecards.org/cgi-bin/carddisp.pl?gene=PRKAR1A
OXA1L	OXA1L Mitochondrial Inner Membrane Protein	Protein Coding	38	GC14P022766	4.3739	https://www.genecards.org/cgi-bin/carddisp.pl?gene=OXA1L
PSMB8	Proteasome 20S Subunit Beta 8	Protein Coding	49	GC06M032840	4.36635	https://www.genecards.org/cgi-bin/carddisp.pl?gene=PSMB8
EIF4E	Eukaryotic Translation Initiation Factor 4E	Protein Coding	48	GC04M098879	4.35803	https://www.genecards.org/cgi-bin/carddisp.pl?gene=EIF4E
HMOX1	Heme Oxygenase 1	Protein Coding	50	GC22P035380	4.35499	https://www.genecards.org/cgi-bin/carddisp.pl?gene=HMOX1
CA1	Carbonic Anhydrase 1	Protein Coding	46	GC08M085327	4.34852	https://www.genecards.org/cgi-bin/carddisp.pl?gene=CA1
MELK	Maternal Embryonic Leucine Zipper Kinase	Protein Coding	46	GC09P036572	4.34476	https://www.genecards.org/cgi-bin/carddisp.pl?gene=MELK
GNMT	Glycine N-Methyltransferase	Protein Coding	45	GC06P042960	4.34349	https://www.genecards.org/cgi-bin/carddisp.pl?gene=GNMT
PSMC5	Proteasome 26S Subunit, ATPase 5	Protein Coding	41	GC17P063827	4.33742	https://www.genecards.org/cgi-bin/carddisp.pl?gene=PSMC5
NME1	NME/NM23 Nucleoside Diphosphate Kinase 1	Protein Coding	45	GC17P051161	4.33374	https://www.genecards.org/cgi-bin/carddisp.pl?gene=NME1
NQO1	NAD(P)H Quinone Dehydrogenase 1	Protein Coding	47	GC16M069706	4.32484	https://www.genecards.org/cgi-bin/carddisp.pl?gene=NQO1
LEPQTL1	Leptin, Serum Levels Of	Genetic Locus	3	GC02U903086	4.31542	https://www.genecards.org/cgi-bin/carddisp.pl?gene=LEPQTL1
EDNRA	Endothelin Receptor Type A	Protein Coding	49	GC04P147480	4.31115	https://www.genecards.org/cgi-bin/carddisp.pl?gene=EDNRA
CYP2D6	Cytochrome P450 Family 2 Subfamily D Member 6	Protein Coding	48	GC22M042126	4.30773	https://www.genecards.org/cgi-bin/carddisp.pl?gene=CYP2D6
AGT	Angiotensinogen	Protein Coding	48	GC01M230702	4.30479	https://www.genecards.org/cgi-bin/carddisp.pl?gene=AGT
ADRB1	Adrenoceptor Beta 1	Protein Coding	48	GC10P114044	4.30218	https://www.genecards.org/cgi-bin/carddisp.pl?gene=ADRB1
CENPA	Centromere Protein A	Protein Coding	38	GC02P026765	4.29029	https://www.genecards.org/cgi-bin/carddisp.pl?gene=CENPA
S100A8	S100 Calcium Binding Protein A8	Protein Coding	42	GC01M153391	4.28712	https://www.genecards.org/cgi-bin/carddisp.pl?gene=S100A8
TUBA1B	Tubulin Alpha 1b	Protein Coding	42	GC12M049127	4.27829	https://www.genecards.org/cgi-bin/carddisp.pl?gene=TUBA1B
VIM	Vimentin	Protein Coding	49	GC10P017227	4.27373	https://www.genecards.org/cgi-bin/carddisp.pl?gene=VIM
TMPO	Thymopoietin	Protein Coding	45	GC12P098515	4.26963	https://www.genecards.org/cgi-bin/carddisp.pl?gene=TMPO
H2AC18	H2A Clustered Histone 18	Protein Coding	26	GC01M151368	4.2643	https://www.genecards.org/cgi-bin/carddisp.pl?gene=H2AC18
SMARCA4	SWI/SNF Related, Matrix Associated, Actin Dependent Regulator Of Chromatin, Subfamily A, Member 4	Protein Coding	48	GC19P010932	4.25244	https://www.genecards.org/cgi-bin/carddisp.pl?gene=SMARCA4
PPP1CA	Protein Phosphatase 1 Catalytic Subunit Alpha	Protein Coding	46	GC11M084788	4.25129	https://www.genecards.org/cgi-bin/carddisp.pl?gene=PPP1CA
STAR	Steroidogenic Acute Regulatory Protein	Protein Coding	45	GC08M038145	4.2503	https://www.genecards.org/cgi-bin/carddisp.pl?gene=STAR
CDH1	Cadherin 1	Protein Coding	49	GC16P068737	4.24158	https://www.genecards.org/cgi-bin/carddisp.pl?gene=CDH1
PRNP	Prion Protein	Protein Coding	46	GC20P004686	4.24007	https://www.genecards.org/cgi-bin/carddisp.pl?gene=PRNP
PIK3R1	Phosphoinositide-3-Kinase Regulatory Subunit 1	Protein Coding	49	GC05P068215	4.23799	https://www.genecards.org/cgi-bin/carddisp.pl?gene=PIK3R1
CSF2	Colony Stimulating Factor 2	Protein Coding	42	GC05P132073	4.22914	https://www.genecards.org/cgi-bin/carddisp.pl?gene=CSF2
KCNH2	Potassium Voltage-Gated Channel Subfamily H Member 2	Protein Coding	50	GC07M150944	4.21499	https://www.genecards.org/cgi-bin/carddisp.pl?gene=KCNH2
MMUT	Methylmalonyl-CoA Mutase	Protein Coding	36	GC06M049430	4.20377	https://www.genecards.org/cgi-bin/carddisp.pl?gene=MMUT
ERCC3	ERCC Excision Repair 3, TFIIH Core Complex Helicase Subunit	Protein Coding	47	GC02M127257	4.20083	https://www.genecards.org/cgi-bin/carddisp.pl?gene=ERCC3
HIPK2	Homeodomain Interacting Protein Kinase 2	Protein Coding	44	GC07M139561	4.19604	https://www.genecards.org/cgi-bin/carddisp.pl?gene=HIPK2
PRKN	Parkin RBR E3 Ubiquitin Protein Ligase	Protein Coding	38	GC06M161348	4.19583	https://www.genecards.org/cgi-bin/carddisp.pl?gene=PRKN
FOLH1	Folate Hydrolase 1	Protein Coding	46	GC11M084355	4.19465	https://www.genecards.org/cgi-bin/carddisp.pl?gene=FOLH1
APC	APC Regulator Of WNT Signaling Pathway	Protein Coding	48	GC05P112707	4.19172	https://www.genecards.org/cgi-bin/carddisp.pl?gene=APC
CHUK	Component Of Inhibitor Of Nuclear Factor Kappa B Kinase Complex	Protein Coding	50	GC10M100188	4.19089	https://www.genecards.org/cgi-bin/carddisp.pl?gene=CHUK
CRH	Corticotropin Releasing Hormone	Protein Coding	44	GC08M066176	4.17962	https://www.genecards.org/cgi-bin/carddisp.pl?gene=CRH
TRPV1	Transient Receptor Potential Cation Channel Subfamily V Member 1	Protein Coding	46	GC17M003565	4.17778	https://www.genecards.org/cgi-bin/carddisp.pl?gene=TRPV1
CHAF1B	Chromatin Assembly Factor 1 Subunit B	Protein Coding	40	GC21P036385	4.1757	https://www.genecards.org/cgi-bin/carddisp.pl?gene=CHAF1B
NOTCH3	Notch Receptor 3	Protein Coding	49	GC19M015159	4.16828	https://www.genecards.org/cgi-bin/carddisp.pl?gene=NOTCH3
CST3	Cystatin C	Protein Coding	44	GC20M023646	4.1663	https://www.genecards.org/cgi-bin/carddisp.pl?gene=CST3
ALAD	Aminolevulinate Dehydratase	Protein Coding	46	GC09M113386	4.16416	https://www.genecards.org/cgi-bin/carddisp.pl?gene=ALAD
TRH	Thyrotropin Releasing Hormone	Protein Coding	42	GC03P129974	4.15872	https://www.genecards.org/cgi-bin/carddisp.pl?gene=TRH
TNFRSF11B	TNF Receptor Superfamily Member 11b	Protein Coding	48	GC08M118923	4.15831	https://www.genecards.org/cgi-bin/carddisp.pl?gene=TNFRSF11B
KRT18	Keratin 18	Protein Coding	48	GC12P052948	4.15683	https://www.genecards.org/cgi-bin/carddisp.pl?gene=KRT18
GSR	Glutathione-Disulfide Reductase	Protein Coding	48	GC08M030678	4.14918	https://www.genecards.org/cgi-bin/carddisp.pl?gene=GSR
PSMC4	Proteasome 26S Subunit, ATPase 4	Protein Coding	41	GC19P051655	4.14604	https://www.genecards.org/cgi-bin/carddisp.pl?gene=PSMC4
FSHR	Follicle Stimulating Hormone Receptor	Protein Coding	49	GC02M048953	4.14135	https://www.genecards.org/cgi-bin/carddisp.pl?gene=FSHR
RRM1	Ribonucleotide Reductase Catalytic Subunit M1	Protein Coding	46	GC11P004115	4.13122	https://www.genecards.org/cgi-bin/carddisp.pl?gene=RRM1
IL4	Interleukin 4	Protein Coding	45	GC05P132673	4.12599	https://www.genecards.org/cgi-bin/carddisp.pl?gene=IL4
GJA1	Gap Junction Protein Alpha 1	Protein Coding	49	GC06P121436	4.11873	https://www.genecards.org/cgi-bin/carddisp.pl?gene=GJA1
TUBB4B	Tubulin Beta 4B Class IVb	Protein Coding	43	GC09P137241	4.11482	https://www.genecards.org/cgi-bin/carddisp.pl?gene=TUBB4B
KCNJ1	Potassium Inwardly Rectifying Channel Subfamily J Member 1	Protein Coding	48	GC11M128741	4.11395	https://www.genecards.org/cgi-bin/carddisp.pl?gene=KCNJ1
CREB1	CAMP Responsive Element Binding Protein 1	Protein Coding	48	GC02P207529	4.11316	https://www.genecards.org/cgi-bin/carddisp.pl?gene=CREB1
FOXO1	Forkhead Box O1	Protein Coding	48	GC13M040555	4.10867	https://www.genecards.org/cgi-bin/carddisp.pl?gene=FOXO1
ABCC8	ATP Binding Cassette Subfamily C Member 8	Protein Coding	46	GC11M017392	4.10862	https://www.genecards.org/cgi-bin/carddisp.pl?gene=ABCC8
TGFBR2	Transforming Growth Factor Beta Receptor 2	Protein Coding	50	GC03P030623	4.10816	https://www.genecards.org/cgi-bin/carddisp.pl?gene=TGFBR2
HSPD1	Heat Shock Protein Family D (Hsp60) Member 1	Protein Coding	46	GC02M197486	4.10614	https://www.genecards.org/cgi-bin/carddisp.pl?gene=HSPD1
IDH1	Isocitrate Dehydrogenase (NADP(+)) 1	Protein Coding	51	GC02M208236	4.09509	https://www.genecards.org/cgi-bin/carddisp.pl?gene=IDH1
CETN2	Centrin 2	Protein Coding	40	GC0XM152827	4.09476	https://www.genecards.org/cgi-bin/carddisp.pl?gene=CETN2
ITGB3	Integrin Subunit Beta 3	Protein Coding	49	GC17P051053	4.08259	https://www.genecards.org/cgi-bin/carddisp.pl?gene=ITGB3
SLPI	Secretory Leukocyte Peptidase Inhibitor	Protein Coding	40	GC20M045252	4.07652	https://www.genecards.org/cgi-bin/carddisp.pl?gene=SLPI
GJB2	Gap Junction Protein Beta 2	Protein Coding	46	GC13M020187	4.06756	https://www.genecards.org/cgi-bin/carddisp.pl?gene=GJB2
AHCY	Adenosylhomocysteinase	Protein Coding	48	GC20M034468	4.06702	https://www.genecards.org/cgi-bin/carddisp.pl?gene=AHCY
AXL	AXL Receptor Tyrosine Kinase	Protein Coding	50	GC19P041219	4.05621	https://www.genecards.org/cgi-bin/carddisp.pl?gene=AXL
HRH2	Histamine Receptor H2	Protein Coding	44	GC05P175659	4.05491	https://www.genecards.org/cgi-bin/carddisp.pl?gene=HRH2
PSMD9	Proteasome 26S Subunit, Non-ATPase 9	Protein Coding	42	GC12P125523	4.05339	https://www.genecards.org/cgi-bin/carddisp.pl?gene=PSMD9
DCLRE1A	DNA Cross-Link Repair 1A	Protein Coding	36	GC10M113834	4.05238	https://www.genecards.org/cgi-bin/carddisp.pl?gene=DCLRE1A
HLA-B	Major Histocompatibility Complex, Class I, B	Protein Coding	46	GC06M061261	4.04935	https://www.genecards.org/cgi-bin/carddisp.pl?gene=HLA-B
CALM1	Calmodulin 1	Protein Coding	44	GC14P090396	4.04007	https://www.genecards.org/cgi-bin/carddisp.pl?gene=CALM1
EPHA2	EPH Receptor A2	Protein Coding	51	GC01M016124	4.03886	https://www.genecards.org/cgi-bin/carddisp.pl?gene=EPHA2
WAS	WASP Actin Nucleation Promoting Factor	Protein Coding	47	GC0XP048676	4.03678	https://www.genecards.org/cgi-bin/carddisp.pl?gene=WAS
LMNB1	Lamin B1	Protein Coding	46	GC05P126776	4.03214	https://www.genecards.org/cgi-bin/carddisp.pl?gene=LMNB1
SELE	Selectin E	Protein Coding	42	GC01M169722	4.01682	https://www.genecards.org/cgi-bin/carddisp.pl?gene=SELE
PPM1D	Protein Phosphatase, Mg2+/Mn2+ Dependent 1D	Protein Coding	46	GC17P060600	4.01534	https://www.genecards.org/cgi-bin/carddisp.pl?gene=PPM1D
FLT1	Fms Related Receptor Tyrosine Kinase 1	Protein Coding	50	GC13M028300	4.01504	https://www.genecards.org/cgi-bin/carddisp.pl?gene=FLT1
WT1	WT1 Transcription Factor	Protein Coding	48	GC11M032365	4.00921	https://www.genecards.org/cgi-bin/carddisp.pl?gene=WT1
MUS81	MUS81 Structure-Specific Endonuclease Subunit	Protein Coding	42	GC11P069021	4.00682	https://www.genecards.org/cgi-bin/carddisp.pl?gene=MUS81
KCNJ5	Potassium Inwardly Rectifying Channel Subfamily J Member 5	Protein Coding	46	GC11P128891	3.99966	https://www.genecards.org/cgi-bin/carddisp.pl?gene=KCNJ5
PSEN1	Presenilin 1	Protein Coding	51	GC14P073136	3.99932	https://www.genecards.org/cgi-bin/carddisp.pl?gene=PSEN1
MTHFR	Methylenetetrahydrofolate Reductase	Protein Coding	48	GC01M011785	3.999	https://www.genecards.org/cgi-bin/carddisp.pl?gene=MTHFR
APOA1	Apolipoprotein A1	Protein Coding	48	GC11M116835	3.99763	https://www.genecards.org/cgi-bin/carddisp.pl?gene=APOA1
HMGB1	High Mobility Group Box 1	Protein Coding	44	GC13M030456	3.98692	https://www.genecards.org/cgi-bin/carddisp.pl?gene=HMGB1
LRP6	LDL Receptor Related Protein 6	Protein Coding	47	GC12M019815	3.97395	https://www.genecards.org/cgi-bin/carddisp.pl?gene=LRP6
ITGB1	Integrin Subunit Beta 1	Protein Coding	49	GC10M032932	3.97387	https://www.genecards.org/cgi-bin/carddisp.pl?gene=ITGB1
MMP2	Matrix Metallopeptidase 2	Protein Coding	52	GC16P055390	3.9729	https://www.genecards.org/cgi-bin/carddisp.pl?gene=MMP2
XDH	Xanthine Dehydrogenase	Protein Coding	46	GC02M031334	3.97258	https://www.genecards.org/cgi-bin/carddisp.pl?gene=XDH
RNASE3	Ribonuclease A Family Member 3	Protein Coding	40	GC14P020891	3.9669	https://www.genecards.org/cgi-bin/carddisp.pl?gene=RNASE3
MMP9	Matrix Metallopeptidase 9	Protein Coding	53	GC20P046008	3.95772	https://www.genecards.org/cgi-bin/carddisp.pl?gene=MMP9
RPS6KA3	Ribosomal Protein S6 Kinase A3	Protein Coding	51	GC0XM020149	3.94374	https://www.genecards.org/cgi-bin/carddisp.pl?gene=RPS6KA3
SREBF1	Sterol Regulatory Element Binding Transcription Factor 1	Protein Coding	45	GC17M017810	3.93909	https://www.genecards.org/cgi-bin/carddisp.pl?gene=SREBF1
TGM1	Transglutaminase 1	Protein Coding	45	GC14M024249	3.93688	https://www.genecards.org/cgi-bin/carddisp.pl?gene=TGM1
RELA	RELA Proto-Oncogene, NF-KB Subunit	Protein Coding	50	GC11M065653	3.93392	https://www.genecards.org/cgi-bin/carddisp.pl?gene=RELA
HSPE1	Heat Shock Protein Family E (Hsp10) Member 1	Protein Coding	40	GC02P197501	3.93311	https://www.genecards.org/cgi-bin/carddisp.pl?gene=HSPE1
PPP1CB	Protein Phosphatase 1 Catalytic Subunit Beta	Protein Coding	45	GC02P028752	3.92431	https://www.genecards.org/cgi-bin/carddisp.pl?gene=PPP1CB
COPS5	COP9 Signalosome Subunit 5	Protein Coding	42	GC08M067043	3.92397	https://www.genecards.org/cgi-bin/carddisp.pl?gene=COPS5
PIN1	Peptidylprolyl Cis/Trans Isomerase, NIMA-Interacting 1	Protein Coding	46	GC19P009835	3.92342	https://www.genecards.org/cgi-bin/carddisp.pl?gene=PIN1
DBH-AS1	DBH Antisense RNA 1	RNA Gene	20	GC09M133654	3.91381	https://www.genecards.org/cgi-bin/carddisp.pl?gene=DBH-AS1
SIN3A	SIN3 Transcription Regulator Family Member A	Protein Coding	45	GC15M075369	3.91336	https://www.genecards.org/cgi-bin/carddisp.pl?gene=SIN3A
S100A6	S100 Calcium Binding Protein A6	Protein Coding	42	GC01M153545	3.91271	https://www.genecards.org/cgi-bin/carddisp.pl?gene=S100A6
BRSK1	BR Serine/Threonine Kinase 1	Protein Coding	42	GC19P062572	3.90703	https://www.genecards.org/cgi-bin/carddisp.pl?gene=BRSK1
IL1A	Interleukin 1 Alpha	Protein Coding	43	GC02M112773	3.89163	https://www.genecards.org/cgi-bin/carddisp.pl?gene=IL1A
HCRTR2	Hypocretin Receptor 2	Protein Coding	45	GC06P055106	3.88757	https://www.genecards.org/cgi-bin/carddisp.pl?gene=HCRTR2
GTF2B	General Transcription Factor IIB	Protein Coding	40	GC01M088853	3.88747	https://www.genecards.org/cgi-bin/carddisp.pl?gene=GTF2B
HLA-DRB1	Major Histocompatibility Complex, Class II, DR Beta 1	Protein Coding	46	GC06M032578	3.88179	https://www.genecards.org/cgi-bin/carddisp.pl?gene=HLA-DRB1
ACP1	Acid Phosphatase 1	Protein Coding	43	GC02P000293	3.87554	https://www.genecards.org/cgi-bin/carddisp.pl?gene=ACP1
POMC	Proopiomelanocortin	Protein Coding	48	GC02M025160	3.85393	https://www.genecards.org/cgi-bin/carddisp.pl?gene=POMC
LEPR	Leptin Receptor	Protein Coding	49	GC01P065421	3.84771	https://www.genecards.org/cgi-bin/carddisp.pl?gene=LEPR
NPPA	Natriuretic Peptide A	Protein Coding	45	GC01M011846	3.84119	https://www.genecards.org/cgi-bin/carddisp.pl?gene=NPPA
CHKA	Choline Kinase Alpha	Protein Coding	42	GC11M068052	3.82108	https://www.genecards.org/cgi-bin/carddisp.pl?gene=CHKA
CES1	Carboxylesterase 1	Protein Coding	46	GC16M055836	3.81175	https://www.genecards.org/cgi-bin/carddisp.pl?gene=CES1
CFLAR	CASP8 And FADD Like Apoptosis Regulator	Protein Coding	44	GC02P201117	3.81169	https://www.genecards.org/cgi-bin/carddisp.pl?gene=CFLAR
DLAT	Dihydrolipoamide S-Acetyltransferase	Protein Coding	45	GC11P112026	3.80597	https://www.genecards.org/cgi-bin/carddisp.pl?gene=DLAT
ARHGEF2	Rho/Rac Guanine Nucleotide Exchange Factor 2	Protein Coding	45	GC01M155946	3.79962	https://www.genecards.org/cgi-bin/carddisp.pl?gene=ARHGEF2
PKN2	Protein Kinase N2	Protein Coding	44	GC01P088684	3.79551	https://www.genecards.org/cgi-bin/carddisp.pl?gene=PKN2
POLA2	DNA Polymerase Alpha 2, Accessory Subunit	Protein Coding	40	GC11P068976	3.79266	https://www.genecards.org/cgi-bin/carddisp.pl?gene=POLA2
DMGDH	Dimethylglycine Dehydrogenase	Protein Coding	42	GC05M078997	3.78996	https://www.genecards.org/cgi-bin/carddisp.pl?gene=DMGDH
PTPN6	Protein Tyrosine Phosphatase Non-Receptor Type 6	Protein Coding	48	GC12P018571	3.78938	https://www.genecards.org/cgi-bin/carddisp.pl?gene=PTPN6
PTPA	Protein Phosphatase 2 Phosphatase Activator	Protein Coding	34	GC09P129111	3.78009	https://www.genecards.org/cgi-bin/carddisp.pl?gene=PTPA
CTSL	Cathepsin L	Protein Coding	46	GC09P087725	3.77257	https://www.genecards.org/cgi-bin/carddisp.pl?gene=CTSL
SLC25A29	Solute Carrier Family 25 Member 29	Protein Coding	38	GC14M100282	3.77238	https://www.genecards.org/cgi-bin/carddisp.pl?gene=SLC25A29
MUC1	Mucin 1, Cell Surface Associated	Protein Coding	48	GC01M155185	3.7666	https://www.genecards.org/cgi-bin/carddisp.pl?gene=MUC1
DNM1L	Dynamin 1 Like	Protein Coding	46	GC12P032679	3.76526	https://www.genecards.org/cgi-bin/carddisp.pl?gene=DNM1L
ALOX5	Arachidonate 5-Lipoxygenase	Protein Coding	48	GC10P045374	3.76332	https://www.genecards.org/cgi-bin/carddisp.pl?gene=ALOX5
POLB	DNA Polymerase Beta	Protein Coding	45	GC08P042338	3.75867	https://www.genecards.org/cgi-bin/carddisp.pl?gene=POLB
NFE2L2	NFE2 Like BZIP Transcription Factor 2	Protein Coding	48	GC02M177227	3.7544	https://www.genecards.org/cgi-bin/carddisp.pl?gene=NFE2L2
DUSP19	Dual Specificity Phosphatase 19	Protein Coding	38	GC02P183078	3.74737	https://www.genecards.org/cgi-bin/carddisp.pl?gene=DUSP19
KRT8	Keratin 8	Protein Coding	46	GC12M052897	3.74274	https://www.genecards.org/cgi-bin/carddisp.pl?gene=KRT8
ABCA1	ATP Binding Cassette Subfamily A Member 1	Protein Coding	47	GC09M104781	3.73311	https://www.genecards.org/cgi-bin/carddisp.pl?gene=ABCA1
DRD2	Dopamine Receptor D2	Protein Coding	49	GC11M113409	3.72952	https://www.genecards.org/cgi-bin/carddisp.pl?gene=DRD2
ATP7A	ATPase Copper Transporting Alpha	Protein Coding	46	GC0XP077979	3.72822	https://www.genecards.org/cgi-bin/carddisp.pl?gene=ATP7A
LOC107133510	Origin Of Replication At HBB	Biological Region	2	GC11P005222	3.71978	https://www.genecards.org/cgi-bin/carddisp.pl?gene=LOC107133510
SRPK1	SRSF Protein Kinase 1	Protein Coding	45	GC06M061442	3.71354	https://www.genecards.org/cgi-bin/carddisp.pl?gene=SRPK1
PCK2	Phosphoenolpyruvate Carboxykinase 2, Mitochondrial	Protein Coding	46	GC14P024094	3.71334	https://www.genecards.org/cgi-bin/carddisp.pl?gene=PCK2
FABP2	Fatty Acid Binding Protein 2	Protein Coding	41	GC04M119317	3.71232	https://www.genecards.org/cgi-bin/carddisp.pl?gene=FABP2
CARM1	Coactivator Associated Arginine Methyltransferase 1	Protein Coding	46	GC19P010871	3.70948	https://www.genecards.org/cgi-bin/carddisp.pl?gene=CARM1
CTDP1	CTD Phosphatase Subunit 1	Protein Coding	42	GC18P079679	3.70478	https://www.genecards.org/cgi-bin/carddisp.pl?gene=CTDP1
MB	Myoglobin	Protein Coding	43	GC22M035606	3.70015	https://www.genecards.org/cgi-bin/carddisp.pl?gene=MB
NEK3	NIMA Related Kinase 3	Protein Coding	41	GC13M052132	3.69779	https://www.genecards.org/cgi-bin/carddisp.pl?gene=NEK3
SLC6A4	Solute Carrier Family 6 Member 4	Protein Coding	48	GC17M030194	3.6949	https://www.genecards.org/cgi-bin/carddisp.pl?gene=SLC6A4
IL2RA	Interleukin 2 Receptor Subunit Alpha	Protein Coding	49	GC10M006010	3.69284	https://www.genecards.org/cgi-bin/carddisp.pl?gene=IL2RA
PDP1	Pyruvate Dehydrogenase Phosphatase Catalytic Subunit 1	Protein Coding	46	GC08P093857	3.69038	https://www.genecards.org/cgi-bin/carddisp.pl?gene=PDP1
MYOG	Myogenin	Protein Coding	39	GC01M203083	3.68844	https://www.genecards.org/cgi-bin/carddisp.pl?gene=MYOG
S100B	S100 Calcium Binding Protein B	Protein Coding	45	GC21M050156	3.68284	https://www.genecards.org/cgi-bin/carddisp.pl?gene=S100B
LIF	LIF Interleukin 6 Family Cytokine	Protein Coding	41	GC22M030240	3.68281	https://www.genecards.org/cgi-bin/carddisp.pl?gene=LIF
RUNX2	RUNX Family Transcription Factor 2	Protein Coding	46	GC06P077087	3.67787	https://www.genecards.org/cgi-bin/carddisp.pl?gene=RUNX2
ABCB7	ATP Binding Cassette Subfamily B Member 7	Protein Coding	42	GC0XM075053	3.6708	https://www.genecards.org/cgi-bin/carddisp.pl?gene=ABCB7
FGF1	Fibroblast Growth Factor 1	Protein Coding	46	GC05M142555	3.66045	https://www.genecards.org/cgi-bin/carddisp.pl?gene=FGF1
UNG	Uracil DNA Glycosylase	Protein Coding	45	GC12P109097	3.65814	https://www.genecards.org/cgi-bin/carddisp.pl?gene=UNG
KCNJ11	Potassium Inwardly Rectifying Channel Subfamily J Member 11	Protein Coding	47	GC11M017520	3.65577	https://www.genecards.org/cgi-bin/carddisp.pl?gene=KCNJ11
CCL3	C-C Motif Chemokine Ligand 3	Protein Coding	38	GC17M036088	3.65031	https://www.genecards.org/cgi-bin/carddisp.pl?gene=CCL3
PRLR	Prolactin Receptor	Protein Coding	48	GC05M035048	3.64955	https://www.genecards.org/cgi-bin/carddisp.pl?gene=PRLR
PDGFRA	Platelet Derived Growth Factor Receptor Alpha	Protein Coding	53	GC04P054229	3.64763	https://www.genecards.org/cgi-bin/carddisp.pl?gene=PDGFRA
CSF1	Colony Stimulating Factor 1	Protein Coding	43	GC01P109911	3.6406	https://www.genecards.org/cgi-bin/carddisp.pl?gene=CSF1
OXT	Oxytocin/Neurophysin I Prepropeptide	Protein Coding	38	GC20P003068	3.63768	https://www.genecards.org/cgi-bin/carddisp.pl?gene=OXT
DPYD	Dihydropyrimidine Dehydrogenase	Protein Coding	51	GC01M097015	3.63748	https://www.genecards.org/cgi-bin/carddisp.pl?gene=DPYD
SHC1	SHC Adaptor Protein 1	Protein Coding	44	GC01M154962	3.63706	https://www.genecards.org/cgi-bin/carddisp.pl?gene=SHC1
SPP1	Secreted Phosphoprotein 1	Protein Coding	46	GC04P087975	3.63702	https://www.genecards.org/cgi-bin/carddisp.pl?gene=SPP1
KLK3	Kallikrein Related Peptidase 3	Protein Coding	46	GC19P050854	3.63695	https://www.genecards.org/cgi-bin/carddisp.pl?gene=KLK3
TUBA1A	Tubulin Alpha 1a	Protein Coding	47	GC12M049184	3.63162	https://www.genecards.org/cgi-bin/carddisp.pl?gene=TUBA1A
PLCB1	Phospholipase C Beta 1	Protein Coding	48	GC20P008061	3.62384	https://www.genecards.org/cgi-bin/carddisp.pl?gene=PLCB1
RRM2B	Ribonucleotide Reductase Regulatory TP53 Inducible Subunit M2B	Protein Coding	48	GC08M102204	3.62346	https://www.genecards.org/cgi-bin/carddisp.pl?gene=RRM2B
CD19	CD19 Molecule	Protein Coding	48	GC16P039277	3.61253	https://www.genecards.org/cgi-bin/carddisp.pl?gene=CD19
NRAS	NRAS Proto-Oncogene, GTPase	Protein Coding	48	GC01M114704	3.60922	https://www.genecards.org/cgi-bin/carddisp.pl?gene=NRAS
FASLG	Fas Ligand	Protein Coding	46	GC01P172628	3.60382	https://www.genecards.org/cgi-bin/carddisp.pl?gene=FASLG
F3	Coagulation Factor III, Tissue Factor	Protein Coding	45	GC01M094570	3.59738	https://www.genecards.org/cgi-bin/carddisp.pl?gene=F3
SLC13A3	Solute Carrier Family 13 Member 3	Protein Coding	43	GC20M046557	3.59584	https://www.genecards.org/cgi-bin/carddisp.pl?gene=SLC13A3
PRKACA	Protein Kinase CAMP-Activated Catalytic Subunit Alpha	Protein Coding	50	GC19M014403	3.59493	https://www.genecards.org/cgi-bin/carddisp.pl?gene=PRKACA
CANX	Calnexin	Protein Coding	43	GC05P179678	3.59412	https://www.genecards.org/cgi-bin/carddisp.pl?gene=CANX
MGMT	O-6-Methylguanine-DNA Methyltransferase	Protein Coding	49	GC10P129467	3.59283	https://www.genecards.org/cgi-bin/carddisp.pl?gene=MGMT
PRKAA1	Protein Kinase AMP-Activated Catalytic Subunit Alpha 1	Protein Coding	46	GC05M040759	3.59156	https://www.genecards.org/cgi-bin/carddisp.pl?gene=PRKAA1
TNFSF10	TNF Superfamily Member 10	Protein Coding	44	GC03M172505	3.58596	https://www.genecards.org/cgi-bin/carddisp.pl?gene=TNFSF10
ABCC2	ATP Binding Cassette Subfamily C Member 2	Protein Coding	48	GC10P099782	3.57962	https://www.genecards.org/cgi-bin/carddisp.pl?gene=ABCC2
PYCR1	Pyrroline-5-Carboxylate Reductase 1	Protein Coding	45	GC17M081932	3.57849	https://www.genecards.org/cgi-bin/carddisp.pl?gene=PYCR1
RXRA	Retinoid X Receptor Alpha	Protein Coding	48	GC09P134317	3.56869	https://www.genecards.org/cgi-bin/carddisp.pl?gene=RXRA
AQP7P3	Aquaporin 7 Pseudogene 3	Pseudogene	14	GC09P065877	3.56825	https://www.genecards.org/cgi-bin/carddisp.pl?gene=AQP7P3
PRCC	Proline Rich Mitotic Checkpoint Control Factor	Protein Coding	37	GC01P156750	3.56352	https://www.genecards.org/cgi-bin/carddisp.pl?gene=PRCC
CR2	Complement C3d Receptor 2	Protein Coding	45	GC01P207454	3.56086	https://www.genecards.org/cgi-bin/carddisp.pl?gene=CR2
NEK4	NIMA Related Kinase 4	Protein Coding	41	GC03M052708	3.55762	https://www.genecards.org/cgi-bin/carddisp.pl?gene=NEK4
STK11	Serine/Threonine Kinase 11	Protein Coding	48	GC19P001177	3.55311	https://www.genecards.org/cgi-bin/carddisp.pl?gene=STK11
DICER1	Dicer 1, Ribonuclease III	Protein Coding	47	GC14M095086	3.55199	https://www.genecards.org/cgi-bin/carddisp.pl?gene=DICER1
NPPB	Natriuretic Peptide B	Protein Coding	43	GC01M011858	3.53825	https://www.genecards.org/cgi-bin/carddisp.pl?gene=NPPB
VAMP2	Vesicle Associated Membrane Protein 2	Protein Coding	42	GC17M010120	3.53442	https://www.genecards.org/cgi-bin/carddisp.pl?gene=VAMP2
SRM	Spermidine Synthase	Protein Coding	40	GC01M011054	3.53401	https://www.genecards.org/cgi-bin/carddisp.pl?gene=SRM
NDUFAF5	NADH:Ubiquinone Oxidoreductase Complex Assembly Factor 5	Protein Coding	35	GC20P013879	3.52615	https://www.genecards.org/cgi-bin/carddisp.pl?gene=NDUFAF5
ACADVL	Acyl-CoA Dehydrogenase Very Long Chain	Protein Coding	45	GC17P007219	3.5256	https://www.genecards.org/cgi-bin/carddisp.pl?gene=ACADVL
DSPP	Dentin Sialophosphoprotein	Protein Coding	38	GC04P087608	3.52491	https://www.genecards.org/cgi-bin/carddisp.pl?gene=DSPP
YAP1	Yes1 Associated Transcriptional Regulator	Protein Coding	46	GC11P102110	3.52427	https://www.genecards.org/cgi-bin/carddisp.pl?gene=YAP1
TH	Tyrosine Hydroxylase	Protein Coding	50	GC11M002163	3.51593	https://www.genecards.org/cgi-bin/carddisp.pl?gene=TH
NDUFS4	NADH:Ubiquinone Oxidoreductase Subunit S4	Protein Coding	44	GC05P053560	3.51085	https://www.genecards.org/cgi-bin/carddisp.pl?gene=NDUFS4
GATA3	GATA Binding Protein 3	Protein Coding	48	GC10P008045	3.50623	https://www.genecards.org/cgi-bin/carddisp.pl?gene=GATA3
ATG7	Autophagy Related 7	Protein Coding	42	GC03P012072	3.50286	https://www.genecards.org/cgi-bin/carddisp.pl?gene=ATG7
CUL2	Cullin 2	Protein Coding	41	GC10M035046	3.49806	https://www.genecards.org/cgi-bin/carddisp.pl?gene=CUL2
USP2	Ubiquitin Specific Peptidase 2	Protein Coding	44	GC11M119355	3.49106	https://www.genecards.org/cgi-bin/carddisp.pl?gene=USP2
SMAD2	SMAD Family Member 2	Protein Coding	49	GC18M047809	3.49008	https://www.genecards.org/cgi-bin/carddisp.pl?gene=SMAD2
PTGS1	Prostaglandin-Endoperoxide Synthase 1	Protein Coding	46	GC09P122370	3.48965	https://www.genecards.org/cgi-bin/carddisp.pl?gene=PTGS1
SCYL1	SCY1 Like Pseudokinase 1	Protein Coding	42	GC11P065525	3.48583	https://www.genecards.org/cgi-bin/carddisp.pl?gene=SCYL1
PIK3C2A	Phosphatidylinositol-4-Phosphate 3-Kinase Catalytic Subunit Type 2 Alpha	Protein Coding	46	GC11M017506	3.47991	https://www.genecards.org/cgi-bin/carddisp.pl?gene=PIK3C2A
ERCC1	ERCC Excision Repair 1, Endonuclease Non-Catalytic Subunit	Protein Coding	45	GC19M062024	3.4788	https://www.genecards.org/cgi-bin/carddisp.pl?gene=ERCC1
SERPINA3	Serpin Family A Member 3	Protein Coding	44	GC14P094612	3.47318	https://www.genecards.org/cgi-bin/carddisp.pl?gene=SERPINA3
SNCA	Synuclein Alpha	Protein Coding	49	GC04M089724	3.47304	https://www.genecards.org/cgi-bin/carddisp.pl?gene=SNCA
GLO1	Glyoxalase I	Protein Coding	45	GC06M061455	3.47234	https://www.genecards.org/cgi-bin/carddisp.pl?gene=GLO1
LCK	LCK Proto-Oncogene, Src Family Tyrosine Kinase	Protein Coding	51	GC01P032251	3.47222	https://www.genecards.org/cgi-bin/carddisp.pl?gene=LCK
TRIM21	Tripartite Motif Containing 21	Protein Coding	41	GC11M004384	3.46957	https://www.genecards.org/cgi-bin/carddisp.pl?gene=TRIM21
XPA	XPA, DNA Damage Recognition And Repair Factor	Protein Coding	45	GC09M097654	3.46325	https://www.genecards.org/cgi-bin/carddisp.pl?gene=XPA
GNAI2	G Protein Subunit Alpha I2	Protein Coding	45	GC03P050226	3.46204	https://www.genecards.org/cgi-bin/carddisp.pl?gene=GNAI2
GCG	Glucagon	Protein Coding	41	GC02M162142	3.45909	https://www.genecards.org/cgi-bin/carddisp.pl?gene=GCG
GALT	Galactose-1-Phosphate Uridylyltransferase	Protein Coding	46	GC09P039388	3.455	https://www.genecards.org/cgi-bin/carddisp.pl?gene=GALT
HELLS	Helicase, Lymphoid Specific	Protein Coding	45	GC10P094501	3.45483	https://www.genecards.org/cgi-bin/carddisp.pl?gene=HELLS
STUB1	STIP1 Homology And U-Box Containing Protein 1	Protein Coding	44	GC16P009834	3.44034	https://www.genecards.org/cgi-bin/carddisp.pl?gene=STUB1
AURKC	Aurora Kinase C	Protein Coding	46	GC19P057230	3.43736	https://www.genecards.org/cgi-bin/carddisp.pl?gene=AURKC
RPS6	Ribosomal Protein S6	Protein Coding	42	GC09M019375	3.43686	https://www.genecards.org/cgi-bin/carddisp.pl?gene=RPS6
CKM	Creatine Kinase, M-Type	Protein Coding	44	GC19M045306	3.43285	https://www.genecards.org/cgi-bin/carddisp.pl?gene=CKM
TCF7L2	Transcription Factor 7 Like 2	Protein Coding	46	GC10P112950	3.42961	https://www.genecards.org/cgi-bin/carddisp.pl?gene=TCF7L2
OPRM1	Opioid Receptor Mu 1	Protein Coding	48	GC06P154075	3.4296	https://www.genecards.org/cgi-bin/carddisp.pl?gene=OPRM1
SERPINA7	Serpin Family A Member 7	Protein Coding	40	GC0XM106032	3.42157	https://www.genecards.org/cgi-bin/carddisp.pl?gene=SERPINA7
ADA	Adenosine Deaminase	Protein Coding	49	GC20M044620	3.418	https://www.genecards.org/cgi-bin/carddisp.pl?gene=ADA
TBXT	T-Box Transcription Factor T	Protein Coding	34	GC06M166158	3.41227	https://www.genecards.org/cgi-bin/carddisp.pl?gene=TBXT
LTF	Lactotransferrin	Protein Coding	44	GC03M046435	3.41021	https://www.genecards.org/cgi-bin/carddisp.pl?gene=LTF
SLC25A20	Solute Carrier Family 25 Member 20	Protein Coding	45	GC03M048869	3.40463	https://www.genecards.org/cgi-bin/carddisp.pl?gene=SLC25A20
MAPK13	Mitogen-Activated Protein Kinase 13	Protein Coding	45	GC06P077004	3.40198	https://www.genecards.org/cgi-bin/carddisp.pl?gene=MAPK13
H3C14	H3 Clustered Histone 14	Protein Coding	28	GC01M151373	3.39601	https://www.genecards.org/cgi-bin/carddisp.pl?gene=H3C14
PTH	Parathyroid Hormone	Protein Coding	45	GC11M013492	3.39147	https://www.genecards.org/cgi-bin/carddisp.pl?gene=PTH
XPC	XPC Complex Subunit, DNA Damage Recognition And Repair Factor	Protein Coding	46	GC03M019709	3.3881	https://www.genecards.org/cgi-bin/carddisp.pl?gene=XPC
CYP1B1	Cytochrome P450 Family 1 Subfamily B Member 1	Protein Coding	48	GC02M038066	3.38624	https://www.genecards.org/cgi-bin/carddisp.pl?gene=CYP1B1
CRYAB	Crystallin Alpha B	Protein Coding	44	GC11M111908	3.38291	https://www.genecards.org/cgi-bin/carddisp.pl?gene=CRYAB
HSPA2	Heat Shock Protein Family A (Hsp70) Member 2	Protein Coding	44	GC14P064535	3.38133	https://www.genecards.org/cgi-bin/carddisp.pl?gene=HSPA2
F13A1	Coagulation Factor XIII A Chain	Protein Coding	46	GC06M006144	3.38028	https://www.genecards.org/cgi-bin/carddisp.pl?gene=F13A1
PRKAR2B	Protein Kinase CAMP-Dependent Type II Regulatory Subunit Beta	Protein Coding	44	GC07P107044	3.37987	https://www.genecards.org/cgi-bin/carddisp.pl?gene=PRKAR2B
RHO	Rhodopsin	Protein Coding	47	GC03P133387	3.37447	https://www.genecards.org/cgi-bin/carddisp.pl?gene=RHO
TNFSF11	TNF Superfamily Member 11	Protein Coding	46	GC13P042562	3.37281	https://www.genecards.org/cgi-bin/carddisp.pl?gene=TNFSF11
MAPK9	Mitogen-Activated Protein Kinase 9	Protein Coding	47	GC05M180246	3.3701	https://www.genecards.org/cgi-bin/carddisp.pl?gene=MAPK9
NPY	Neuropeptide Y	Protein Coding	45	GC07P024290	3.36982	https://www.genecards.org/cgi-bin/carddisp.pl?gene=NPY
CYP21A2	Cytochrome P450 Family 21 Subfamily A Member 2	Protein Coding	45	GC06P076889	3.36886	https://www.genecards.org/cgi-bin/carddisp.pl?gene=CYP21A2
KRT5	Keratin 5	Protein Coding	46	GC12M052514	3.36447	https://www.genecards.org/cgi-bin/carddisp.pl?gene=KRT5
ATF2	Activating Transcription Factor 2	Protein Coding	45	GC02M175072	3.36276	https://www.genecards.org/cgi-bin/carddisp.pl?gene=ATF2
FGFR3	Fibroblast Growth Factor Receptor 3	Protein Coding	53	GC04P001795	3.36212	https://www.genecards.org/cgi-bin/carddisp.pl?gene=FGFR3
INTS2	Integrator Complex Subunit 2	Protein Coding	34	GC17M061865	3.36151	https://www.genecards.org/cgi-bin/carddisp.pl?gene=INTS2
RALBP1	RalA Binding Protein 1	Protein Coding	44	GC18P009465	3.36012	https://www.genecards.org/cgi-bin/carddisp.pl?gene=RALBP1
DMD	Dystrophin	Protein Coding	46	GC0XM031097	3.35916	https://www.genecards.org/cgi-bin/carddisp.pl?gene=DMD
SLC12A2	Solute Carrier Family 12 Member 2	Protein Coding	49	GC05P128083	3.35672	https://www.genecards.org/cgi-bin/carddisp.pl?gene=SLC12A2
SLC12A3	Solute Carrier Family 12 Member 3	Protein Coding	46	GC16P056865	3.3562	https://www.genecards.org/cgi-bin/carddisp.pl?gene=SLC12A3
QDPR	Quinoid Dihydropteridine Reductase	Protein Coding	46	GC04M017460	3.35432	https://www.genecards.org/cgi-bin/carddisp.pl?gene=QDPR
NAT2	N-Acetyltransferase 2	Protein Coding	42	GC08P018391	3.35064	https://www.genecards.org/cgi-bin/carddisp.pl?gene=NAT2
SCN11A	Sodium Voltage-Gated Channel Alpha Subunit 11	Protein Coding	42	GC03M038862	3.34769	https://www.genecards.org/cgi-bin/carddisp.pl?gene=SCN11A
KCNB1	Potassium Voltage-Gated Channel Subfamily B Member 1	Protein Coding	46	GC20M049293	3.33397	https://www.genecards.org/cgi-bin/carddisp.pl?gene=KCNB1
ADRB2	Adrenoceptor Beta 2	Protein Coding	48	GC05P148825	3.32622	https://www.genecards.org/cgi-bin/carddisp.pl?gene=ADRB2
MIR21	MicroRNA 21	RNA Gene	25	GC17P059841	3.32153	https://www.genecards.org/cgi-bin/carddisp.pl?gene=MIR21
SCN1A	Sodium Voltage-Gated Channel Alpha Subunit 1	Protein Coding	46	GC02M165989	3.31006	https://www.genecards.org/cgi-bin/carddisp.pl?gene=SCN1A
HCRTR1	Hypocretin Receptor 1	Protein Coding	44	GC01P031587	3.30935	https://www.genecards.org/cgi-bin/carddisp.pl?gene=HCRTR1
H3-4	H3.4 Histone	Protein Coding	32	GC01M228427	3.30923	https://www.genecards.org/cgi-bin/carddisp.pl?gene=H3-4
NCOA3	Nuclear Receptor Coactivator 3	Protein Coding	46	GC20P047501	3.30698	https://www.genecards.org/cgi-bin/carddisp.pl?gene=NCOA3
SOD2	Superoxide Dismutase 2	Protein Coding	49	GC06M159669	3.30553	https://www.genecards.org/cgi-bin/carddisp.pl?gene=SOD2
P4HB	Prolyl 4-Hydroxylase Subunit Beta	Protein Coding	47	GC17M081843	3.30163	https://www.genecards.org/cgi-bin/carddisp.pl?gene=P4HB
TARDBP	TAR DNA Binding Protein	Protein Coding	45	GC01P011013	3.29858	https://www.genecards.org/cgi-bin/carddisp.pl?gene=TARDBP
IL1RN	Interleukin 1 Receptor Antagonist	Protein Coding	48	GC02P120921	3.28849	https://www.genecards.org/cgi-bin/carddisp.pl?gene=IL1RN
CSK	C-Terminal Src Kinase	Protein Coding	46	GC15P074782	3.28459	https://www.genecards.org/cgi-bin/carddisp.pl?gene=CSK
RECQL4	RecQ Like Helicase 4	Protein Coding	42	GC08M145260	3.28422	https://www.genecards.org/cgi-bin/carddisp.pl?gene=RECQL4
S100A4	S100 Calcium Binding Protein A4	Protein Coding	44	GC01M153543	3.28326	https://www.genecards.org/cgi-bin/carddisp.pl?gene=S100A4
NFKB2	Nuclear Factor Kappa B Subunit 2	Protein Coding	50	GC10P102394	3.28176	https://www.genecards.org/cgi-bin/carddisp.pl?gene=NFKB2
HNF4A	Hepatocyte Nuclear Factor 4 Alpha	Protein Coding	49	GC20P044355	3.28121	https://www.genecards.org/cgi-bin/carddisp.pl?gene=HNF4A
SON	SON DNA And RNA Binding Protein	Protein Coding	41	GC21P033542	3.28058	https://www.genecards.org/cgi-bin/carddisp.pl?gene=SON
LOC106099062	HBB Recombination Region	Biological Region	2	GC11P005326	3.27423	https://www.genecards.org/cgi-bin/carddisp.pl?gene=LOC106099062
NTRK2	Neurotrophic Receptor Tyrosine Kinase 2	Protein Coding	52	GC09P084668	3.27098	https://www.genecards.org/cgi-bin/carddisp.pl?gene=NTRK2
CHAT	Choline O-Acetyltransferase	Protein Coding	47	GC10P049609	3.27075	https://www.genecards.org/cgi-bin/carddisp.pl?gene=CHAT
CD79A	CD79a Molecule	Protein Coding	46	GC19P041877	3.26472	https://www.genecards.org/cgi-bin/carddisp.pl?gene=CD79A
YES1	YES Proto-Oncogene 1, Src Family Tyrosine Kinase	Protein Coding	47	GC18M000721	3.25804	https://www.genecards.org/cgi-bin/carddisp.pl?gene=YES1
IDO1	Indoleamine 2,3-Dioxygenase 1	Protein Coding	44	GC08P039891	3.25477	https://www.genecards.org/cgi-bin/carddisp.pl?gene=IDO1
LOX	Lysyl Oxidase	Protein Coding	46	GC05M122063	3.25015	https://www.genecards.org/cgi-bin/carddisp.pl?gene=LOX
GHRH	Growth Hormone Releasing Hormone	Protein Coding	38	GC20M037251	3.25006	https://www.genecards.org/cgi-bin/carddisp.pl?gene=GHRH
PRKG1	Protein Kinase CGMP-Dependent 1	Protein Coding	49	GC10P050991	3.24743	https://www.genecards.org/cgi-bin/carddisp.pl?gene=PRKG1
BGLAP	Bone Gamma-Carboxyglutamate Protein	Protein Coding	40	GC01P156242	3.24503	https://www.genecards.org/cgi-bin/carddisp.pl?gene=BGLAP
PRIM1	DNA Primase Subunit 1	Protein Coding	42	GC12M056731	3.24435	https://www.genecards.org/cgi-bin/carddisp.pl?gene=PRIM1
RPGR	Retinitis Pigmentosa GTPase Regulator	Protein Coding	41	GC0XM038269	3.23634	https://www.genecards.org/cgi-bin/carddisp.pl?gene=RPGR
CLCNKB	Chloride Voltage-Gated Channel Kb	Protein Coding	43	GC01P016043	3.23593	https://www.genecards.org/cgi-bin/carddisp.pl?gene=CLCNKB
VCL	Vinculin	Protein Coding	46	GC10P073995	3.23382	https://www.genecards.org/cgi-bin/carddisp.pl?gene=VCL
BMP4	Bone Morphogenetic Protein 4	Protein Coding	48	GC14M053949	3.23262	https://www.genecards.org/cgi-bin/carddisp.pl?gene=BMP4
NCL	Nucleolin	Protein Coding	41	GC02M231453	3.23096	https://www.genecards.org/cgi-bin/carddisp.pl?gene=NCL
SNHG14	Small Nucleolar RNA Host Gene 14	RNA Gene	17	GC15P037740	3.21459	https://www.genecards.org/cgi-bin/carddisp.pl?gene=SNHG14
PSMB9	Proteasome 20S Subunit Beta 9	Protein Coding	45	GC06P076897	3.21126	https://www.genecards.org/cgi-bin/carddisp.pl?gene=PSMB9
IGFBP1	Insulin Like Growth Factor Binding Protein 1	Protein Coding	42	GC07P047504	3.20432	https://www.genecards.org/cgi-bin/carddisp.pl?gene=IGFBP1
LYN	LYN Proto-Oncogene, Src Family Tyrosine Kinase	Protein Coding	48	GC08P055879	3.20147	https://www.genecards.org/cgi-bin/carddisp.pl?gene=LYN
DDB2	Damage Specific DNA Binding Protein 2	Protein Coding	45	GC11P047237	3.19782	https://www.genecards.org/cgi-bin/carddisp.pl?gene=DDB2
H1-5	H1.5 Linker Histone, Cluster Member	Protein Coding	33	GC06M061822	3.197	https://www.genecards.org/cgi-bin/carddisp.pl?gene=H1-5
TUBB3	Tubulin Beta 3 Class III	Protein Coding	47	GC16P091061	3.19503	https://www.genecards.org/cgi-bin/carddisp.pl?gene=TUBB3
BCKDHB	Branched Chain Keto Acid Dehydrogenase E1 Subunit Beta	Protein Coding	42	GC06P080106	3.19393	https://www.genecards.org/cgi-bin/carddisp.pl?gene=BCKDHB
ING1	Inhibitor Of Growth Family Member 1	Protein Coding	42	GC13P110712	3.18858	https://www.genecards.org/cgi-bin/carddisp.pl?gene=ING1
SCN2A	Sodium Voltage-Gated Channel Alpha Subunit 2	Protein Coding	46	GC02P165194	3.18663	https://www.genecards.org/cgi-bin/carddisp.pl?gene=SCN2A
CCR3	C-C Motif Chemokine Receptor 3	Protein Coding	45	GC03P046276	3.18414	https://www.genecards.org/cgi-bin/carddisp.pl?gene=CCR3
BANF1	BAF Nuclear Assembly Factor 1	Protein Coding	41	GC11P066002	3.17919	https://www.genecards.org/cgi-bin/carddisp.pl?gene=BANF1
CYLD	CYLD Lysine 63 Deubiquitinase	Protein Coding	48	GC16P050742	3.17174	https://www.genecards.org/cgi-bin/carddisp.pl?gene=CYLD
SERPINC1	Serpin Family C Member 1	Protein Coding	47	GC01M174490	3.17083	https://www.genecards.org/cgi-bin/carddisp.pl?gene=SERPINC1
COL1A1	Collagen Type I Alpha 1 Chain	Protein Coding	50	GC17M050183	3.16767	https://www.genecards.org/cgi-bin/carddisp.pl?gene=COL1A1
PRKACG	Protein Kinase CAMP-Activated Catalytic Subunit Gamma	Protein Coding	47	GC09M069024	3.16708	https://www.genecards.org/cgi-bin/carddisp.pl?gene=PRKACG
TBP	TATA-Box Binding Protein	Protein Coding	48	GC06P170554	3.16413	https://www.genecards.org/cgi-bin/carddisp.pl?gene=TBP
LCN1	Lipocalin 1	Protein Coding	40	GC09P135521	3.15936	https://www.genecards.org/cgi-bin/carddisp.pl?gene=LCN1
ID2	Inhibitor Of DNA Binding 2	Protein Coding	42	GC02P008678	3.15602	https://www.genecards.org/cgi-bin/carddisp.pl?gene=ID2
FCGR2A	Fc Gamma Receptor IIa	Protein Coding	45	GC01P161505	3.1542	https://www.genecards.org/cgi-bin/carddisp.pl?gene=FCGR2A
SGK1	Serum/Glucocorticoid Regulated Kinase 1	Protein Coding	48	GC06M134169	3.15228	https://www.genecards.org/cgi-bin/carddisp.pl?gene=SGK1
MAPK7	Mitogen-Activated Protein Kinase 7	Protein Coding	48	GC17P049488	3.15198	https://www.genecards.org/cgi-bin/carddisp.pl?gene=MAPK7
GRB2	Growth Factor Receptor Bound Protein 2	Protein Coding	46	GC17M075318	3.14518	https://www.genecards.org/cgi-bin/carddisp.pl?gene=GRB2
AKR1B1	Aldo-Keto Reductase Family 1 Member B	Protein Coding	46	GC07M134442	3.14126	https://www.genecards.org/cgi-bin/carddisp.pl?gene=AKR1B1
CXCL12	C-X-C Motif Chemokine Ligand 12	Protein Coding	44	GC10M044294	3.13793	https://www.genecards.org/cgi-bin/carddisp.pl?gene=CXCL12
UBA3	Ubiquitin Like Modifier Activating Enzyme 3	Protein Coding	40	GC03M069054	3.13463	https://www.genecards.org/cgi-bin/carddisp.pl?gene=UBA3
ITIH4	Inter-Alpha-Trypsin Inhibitor Heavy Chain 4	Protein Coding	42	GC03M052812	3.13456	https://www.genecards.org/cgi-bin/carddisp.pl?gene=ITIH4
HES1	Hes Family BHLH Transcription Factor 1	Protein Coding	42	GC03P194136	3.12705	https://www.genecards.org/cgi-bin/carddisp.pl?gene=HES1
USP7	Ubiquitin Specific Peptidase 7	Protein Coding	48	GC16M008892	3.12573	https://www.genecards.org/cgi-bin/carddisp.pl?gene=USP7
PTPN1	Protein Tyrosine Phosphatase Non-Receptor Type 1	Protein Coding	49	GC20P050510	3.12142	https://www.genecards.org/cgi-bin/carddisp.pl?gene=PTPN1
PLCG1	Phospholipase C Gamma 1	Protein Coding	47	GC20P041136	3.12108	https://www.genecards.org/cgi-bin/carddisp.pl?gene=PLCG1
ARAF	A-Raf Proto-Oncogene, Serine/Threonine Kinase	Protein Coding	44	GC0XP047562	3.12062	https://www.genecards.org/cgi-bin/carddisp.pl?gene=ARAF
GOT2	Glutamic-Oxaloacetic Transaminase 2	Protein Coding	46	GC16M058707	3.10974	https://www.genecards.org/cgi-bin/carddisp.pl?gene=GOT2
CNR1	Cannabinoid Receptor 1	Protein Coding	46	GC06M088139	3.09854	https://www.genecards.org/cgi-bin/carddisp.pl?gene=CNR1
CTSC	Cathepsin C	Protein Coding	46	GC11M088211	3.08636	https://www.genecards.org/cgi-bin/carddisp.pl?gene=CTSC
PPARA	Peroxisome Proliferator Activated Receptor Alpha	Protein Coding	45	GC22P046150	3.08532	https://www.genecards.org/cgi-bin/carddisp.pl?gene=PPARA
PTK2B	Protein Tyrosine Kinase 2 Beta	Protein Coding	48	GC08P027311	3.08294	https://www.genecards.org/cgi-bin/carddisp.pl?gene=PTK2B
MMP8	Matrix Metallopeptidase 8	Protein Coding	48	GC11M102617	3.08236	https://www.genecards.org/cgi-bin/carddisp.pl?gene=MMP8
EIF3A	Eukaryotic Translation Initiation Factor 3 Subunit A	Protein Coding	42	GC10M119034	3.08026	https://www.genecards.org/cgi-bin/carddisp.pl?gene=EIF3A
MECOM	MDS1 And EVI1 Complex Locus	Protein Coding	46	GC03M169083	3.07794	https://www.genecards.org/cgi-bin/carddisp.pl?gene=MECOM
UMOD	Uromodulin	Protein Coding	42	GC16M020344	3.07728	https://www.genecards.org/cgi-bin/carddisp.pl?gene=UMOD
TIMP1	TIMP Metallopeptidase Inhibitor 1	Protein Coding	43	GC0XP047583	3.07608	https://www.genecards.org/cgi-bin/carddisp.pl?gene=TIMP1
ACADM	Acyl-CoA Dehydrogenase Medium Chain	Protein Coding	45	GC01P075724	3.07346	https://www.genecards.org/cgi-bin/carddisp.pl?gene=ACADM
CPOX	Coproporphyrinogen Oxidase	Protein Coding	43	GC03M098576	3.0718	https://www.genecards.org/cgi-bin/carddisp.pl?gene=CPOX
HTR2B	5-Hydroxytryptamine Receptor 2B	Protein Coding	42	GC02M231108	3.06752	https://www.genecards.org/cgi-bin/carddisp.pl?gene=HTR2B
HTT	Huntingtin	Protein Coding	43	GC04P003041	3.06383	https://www.genecards.org/cgi-bin/carddisp.pl?gene=HTT
FYN	FYN Proto-Oncogene, Src Family Tyrosine Kinase	Protein Coding	46	GC06M111660	3.06262	https://www.genecards.org/cgi-bin/carddisp.pl?gene=FYN
ATAD3A	ATPase Family AAA Domain Containing 3A	Protein Coding	39	GC01P003384	3.06231	https://www.genecards.org/cgi-bin/carddisp.pl?gene=ATAD3A
SLC4A1	Solute Carrier Family 4 Member 1 (Diego Blood Group)	Protein Coding	48	GC17M044786	3.05728	https://www.genecards.org/cgi-bin/carddisp.pl?gene=SLC4A1
G6PC1	Glucose-6-Phosphatase Catalytic Subunit 1	Protein Coding	36	GC17P051152	3.05695	https://www.genecards.org/cgi-bin/carddisp.pl?gene=G6PC1
LDHA	Lactate Dehydrogenase A	Protein Coding	50	GC11P018394	3.04719	https://www.genecards.org/cgi-bin/carddisp.pl?gene=LDHA
RBP3	Retinol Binding Protein 3	Protein Coding	42	GC10P047348	3.04688	https://www.genecards.org/cgi-bin/carddisp.pl?gene=RBP3
ZAP70	Zeta Chain Of T Cell Receptor Associated Protein Kinase 70	Protein Coding	50	GC02P097734	3.04669	https://www.genecards.org/cgi-bin/carddisp.pl?gene=ZAP70
NF1	Neurofibromin 1	Protein Coding	48	GC17P031094	3.04631	https://www.genecards.org/cgi-bin/carddisp.pl?gene=NF1
SASS6	SAS-6 Centriolar Assembly Protein	Protein Coding	36	GC01M100083	3.04524	https://www.genecards.org/cgi-bin/carddisp.pl?gene=SASS6
SOX2	SRY-Box Transcription Factor 2	Protein Coding	45	GC03P181711	3.04246	https://www.genecards.org/cgi-bin/carddisp.pl?gene=SOX2
AIFM1	Apoptosis Inducing Factor Mitochondria Associated 1	Protein Coding	47	GC0XM130129	3.03709	https://www.genecards.org/cgi-bin/carddisp.pl?gene=AIFM1
KCNMA1	Potassium Calcium-Activated Channel Subfamily M Alpha 1	Protein Coding	49	GC10M076869	3.03203	https://www.genecards.org/cgi-bin/carddisp.pl?gene=KCNMA1
ACLY	ATP Citrate Lyase	Protein Coding	46	GC17M041866	3.02936	https://www.genecards.org/cgi-bin/carddisp.pl?gene=ACLY
TGFA	Transforming Growth Factor Alpha	Protein Coding	45	GC02M070447	3.01833	https://www.genecards.org/cgi-bin/carddisp.pl?gene=TGFA
PLA2G6	Phospholipase A2 Group VI	Protein Coding	48	GC22M056043	3.01495	https://www.genecards.org/cgi-bin/carddisp.pl?gene=PLA2G6
SLC15A2	Solute Carrier Family 15 Member 2	Protein Coding	40	GC03P121894	3.01217	https://www.genecards.org/cgi-bin/carddisp.pl?gene=SLC15A2
TTF2	Transcription Termination Factor 2	Protein Coding	40	GC01P117060	3.01067	https://www.genecards.org/cgi-bin/carddisp.pl?gene=TTF2
PBK	PDZ Binding Kinase	Protein Coding	42	GC08M027809	3.0085	https://www.genecards.org/cgi-bin/carddisp.pl?gene=PBK
BMP6	Bone Morphogenetic Protein 6	Protein Coding	43	GC06P007726	3.00799	https://www.genecards.org/cgi-bin/carddisp.pl?gene=BMP6
GC	GC Vitamin D Binding Protein	Protein Coding	45	GC04M071741	3.00354	https://www.genecards.org/cgi-bin/carddisp.pl?gene=GC
SLC2A1	Solute Carrier Family 2 Member 1	Protein Coding	52	GC01M042925	3.00021	https://www.genecards.org/cgi-bin/carddisp.pl?gene=SLC2A1
HLA-G	Major Histocompatibility Complex, Class I, G	Protein Coding	44	GC06P076812	2.99349	https://www.genecards.org/cgi-bin/carddisp.pl?gene=HLA-G
SELP	Selectin P	Protein Coding	45	GC01M169558	2.99237	https://www.genecards.org/cgi-bin/carddisp.pl?gene=SELP
PLAT	Plasminogen Activator, Tissue Type	Protein Coding	48	GC08M042174	2.99123	https://www.genecards.org/cgi-bin/carddisp.pl?gene=PLAT
TEK	TEK Receptor Tyrosine Kinase	Protein Coding	50	GC09P027109	2.98996	https://www.genecards.org/cgi-bin/carddisp.pl?gene=TEK
PSMA4	Proteasome 20S Subunit Alpha 4	Protein Coding	43	GC15P078540	2.98842	https://www.genecards.org/cgi-bin/carddisp.pl?gene=PSMA4
ZNF318	Zinc Finger Protein 318	Protein Coding	36	GC06M061537	2.98472	https://www.genecards.org/cgi-bin/carddisp.pl?gene=ZNF318
LORICRIN	Loricrin Cornified Envelope Precursor Protein	Protein Coding	28	GC01P153262	2.98381	https://www.genecards.org/cgi-bin/carddisp.pl?gene=LORICRIN
TSC1	TSC Complex Subunit 1	Protein Coding	47	GC09M132891	2.98253	https://www.genecards.org/cgi-bin/carddisp.pl?gene=TSC1
SLC25A5	Solute Carrier Family 25 Member 5	Protein Coding	43	GC0XP119468	2.98123	https://www.genecards.org/cgi-bin/carddisp.pl?gene=SLC25A5
SLC38A1	Solute Carrier Family 38 Member 1	Protein Coding	41	GC12M046183	2.9788	https://www.genecards.org/cgi-bin/carddisp.pl?gene=SLC38A1
TLR4	Toll Like Receptor 4	Protein Coding	50	GC09P117704	2.97331	https://www.genecards.org/cgi-bin/carddisp.pl?gene=TLR4
GORASP1	Golgi Reassembly Stacking Protein 1	Protein Coding	41	GC03M039096	2.97016	https://www.genecards.org/cgi-bin/carddisp.pl?gene=GORASP1
HSPA1B	Heat Shock Protein Family A (Hsp70) Member 1B	Protein Coding	40	GC06P076882	2.96778	https://www.genecards.org/cgi-bin/carddisp.pl?gene=HSPA1B
TAOK1	TAO Kinase 1	Protein Coding	44	GC17P049732	2.96579	https://www.genecards.org/cgi-bin/carddisp.pl?gene=TAOK1
LIMK1	LIM Domain Kinase 1	Protein Coding	49	GC07P074082	2.9653	https://www.genecards.org/cgi-bin/carddisp.pl?gene=LIMK1
F2R	Coagulation Factor II Thrombin Receptor	Protein Coding	46	GC05P076716	2.96197	https://www.genecards.org/cgi-bin/carddisp.pl?gene=F2R
CP	Ceruloplasmin	Protein Coding	49	GC03M149162	2.96089	https://www.genecards.org/cgi-bin/carddisp.pl?gene=CP
PYY	Peptide YY	Protein Coding	42	GC17M043952	2.95958	https://www.genecards.org/cgi-bin/carddisp.pl?gene=PYY
CYP2E1	Cytochrome P450 Family 2 Subfamily E Member 1	Protein Coding	45	GC10P133520	2.95752	https://www.genecards.org/cgi-bin/carddisp.pl?gene=CYP2E1
HFE	Homeostatic Iron Regulator	Protein Coding	44	GC06P026087	2.9565	https://www.genecards.org/cgi-bin/carddisp.pl?gene=HFE
HBEGF	Heparin Binding EGF Like Growth Factor	Protein Coding	43	GC05M140332	2.95353	https://www.genecards.org/cgi-bin/carddisp.pl?gene=HBEGF
PPP2R5A	Protein Phosphatase 2 Regulatory Subunit B'Alpha	Protein Coding	40	GC01P212285	2.94991	https://www.genecards.org/cgi-bin/carddisp.pl?gene=PPP2R5A
ALPP	Alkaline Phosphatase, Placental	Protein Coding	45	GC02P232378	2.94648	https://www.genecards.org/cgi-bin/carddisp.pl?gene=ALPP
ILK	Integrin Linked Kinase	Protein Coding	45	GC11P006604	2.94424	https://www.genecards.org/cgi-bin/carddisp.pl?gene=ILK
RHEB	Ras Homolog, MTORC1 Binding	Protein Coding	47	GC07M151466	2.94417	https://www.genecards.org/cgi-bin/carddisp.pl?gene=RHEB
CYP2B6	Cytochrome P450 Family 2 Subfamily B Member 6	Protein Coding	46	GC19P040991	2.94344	https://www.genecards.org/cgi-bin/carddisp.pl?gene=CYP2B6
FN1	Fibronectin 1	Protein Coding	49	GC02M215360	2.94289	https://www.genecards.org/cgi-bin/carddisp.pl?gene=FN1
DYRK1A	Dual Specificity Tyrosine Phosphorylation Regulated Kinase 1A	Protein Coding	49	GC21P037365	2.93868	https://www.genecards.org/cgi-bin/carddisp.pl?gene=DYRK1A
NR1H2	Nuclear Receptor Subfamily 1 Group H Member 2	Protein Coding	46	GC19P050329	2.93647	https://www.genecards.org/cgi-bin/carddisp.pl?gene=NR1H2
FAAH	Fatty Acid Amide Hydrolase	Protein Coding	48	GC01P046394	2.9357	https://www.genecards.org/cgi-bin/carddisp.pl?gene=FAAH
CEP164	Centrosomal Protein 164	Protein Coding	40	GC11P117314	2.934	https://www.genecards.org/cgi-bin/carddisp.pl?gene=CEP164
CYP3A5	Cytochrome P450 Family 3 Subfamily A Member 5	Protein Coding	46	GC07M099648	2.93305	https://www.genecards.org/cgi-bin/carddisp.pl?gene=CYP3A5
NFKBIA	NFKB Inhibitor Alpha	Protein Coding	49	GC14M035401	2.93237	https://www.genecards.org/cgi-bin/carddisp.pl?gene=NFKBIA
WWOX	WW Domain Containing Oxidoreductase	Protein Coding	46	GC16P078099	2.93205	https://www.genecards.org/cgi-bin/carddisp.pl?gene=WWOX
CTSB	Cathepsin B	Protein Coding	50	GC08M011842	2.92941	https://www.genecards.org/cgi-bin/carddisp.pl?gene=CTSB
ALDH4A1	Aldehyde Dehydrogenase 4 Family Member A1	Protein Coding	44	GC01M018871	2.92748	https://www.genecards.org/cgi-bin/carddisp.pl?gene=ALDH4A1
IKBKB	Inhibitor Of Nuclear Factor Kappa B Kinase Subunit Beta	Protein Coding	52	GC08P042271	2.92697	https://www.genecards.org/cgi-bin/carddisp.pl?gene=IKBKB
GATM	Glycine Amidinotransferase	Protein Coding	45	GC15M045361	2.92378	https://www.genecards.org/cgi-bin/carddisp.pl?gene=GATM
CBS	Cystathionine Beta-Synthase	Protein Coding	48	GC21M043053	2.92272	https://www.genecards.org/cgi-bin/carddisp.pl?gene=CBS
PYCR3	Pyrroline-5-Carboxylate Reductase 3	Protein Coding	32	GC08M143604	2.92225	https://www.genecards.org/cgi-bin/carddisp.pl?gene=PYCR3
USP1	Ubiquitin Specific Peptidase 1	Protein Coding	44	GC01P062436	2.90824	https://www.genecards.org/cgi-bin/carddisp.pl?gene=USP1
DCXR	Dicarbonyl And L-Xylulose Reductase	Protein Coding	43	GC17M082036	2.90289	https://www.genecards.org/cgi-bin/carddisp.pl?gene=DCXR
CD55	CD55 Molecule (Cromer Blood Group)	Protein Coding	46	GC01P207321	2.9018	https://www.genecards.org/cgi-bin/carddisp.pl?gene=CD55
HMMR	Hyaluronan Mediated Motility Receptor	Protein Coding	42	GC05P163480	2.89771	https://www.genecards.org/cgi-bin/carddisp.pl?gene=HMMR
SCN8A	Sodium Voltage-Gated Channel Alpha Subunit 8	Protein Coding	48	GC12P051590	2.89704	https://www.genecards.org/cgi-bin/carddisp.pl?gene=SCN8A
HTR2C	5-Hydroxytryptamine Receptor 2C	Protein Coding	46	GC0XP114584	2.89448	https://www.genecards.org/cgi-bin/carddisp.pl?gene=HTR2C
PREP	Prolyl Endopeptidase	Protein Coding	41	GC06M105277	2.89411	https://www.genecards.org/cgi-bin/carddisp.pl?gene=PREP
PSG2	Pregnancy Specific Beta-1-Glycoprotein 2	Protein Coding	34	GC19M043064	2.89407	https://www.genecards.org/cgi-bin/carddisp.pl?gene=PSG2
RARB	Retinoic Acid Receptor Beta	Protein Coding	49	GC03P024689	2.89266	https://www.genecards.org/cgi-bin/carddisp.pl?gene=RARB
TLR2	Toll Like Receptor 2	Protein Coding	50	GC04P153684	2.89236	https://www.genecards.org/cgi-bin/carddisp.pl?gene=TLR2
HLA-A	Major Histocompatibility Complex, Class I, A	Protein Coding	46	GC06P076821	2.89141	https://www.genecards.org/cgi-bin/carddisp.pl?gene=HLA-A
MTMR10	Myotubularin Related Protein 10	Protein Coding	34	GC15M030919	2.88629	https://www.genecards.org/cgi-bin/carddisp.pl?gene=MTMR10
SPINK1	Serine Peptidase Inhibitor Kazal Type 1	Protein Coding	42	GC05M147825	2.88337	https://www.genecards.org/cgi-bin/carddisp.pl?gene=SPINK1
CFL1	Cofilin 1	Protein Coding	45	GC11M065823	2.88158	https://www.genecards.org/cgi-bin/carddisp.pl?gene=CFL1
FKBP1A	FKBP Prolyl Isomerase 1A	Protein Coding	45	GC20M001369	2.88085	https://www.genecards.org/cgi-bin/carddisp.pl?gene=FKBP1A
RSF1	Remodeling And Spacing Factor 1	Protein Coding	36	GC11M085116	2.8779	https://www.genecards.org/cgi-bin/carddisp.pl?gene=RSF1
CISH	Cytokine Inducible SH2 Containing Protein	Protein Coding	45	GC03M050974	2.87225	https://www.genecards.org/cgi-bin/carddisp.pl?gene=CISH
MAPK6	Mitogen-Activated Protein Kinase 6	Protein Coding	44	GC15P051952	2.87147	https://www.genecards.org/cgi-bin/carddisp.pl?gene=MAPK6
CSNK2B	Casein Kinase 2 Beta	Protein Coding	47	GC06P076868	2.87059	https://www.genecards.org/cgi-bin/carddisp.pl?gene=CSNK2B
OPRK1	Opioid Receptor Kappa 1	Protein Coding	45	GC08M053227	2.86887	https://www.genecards.org/cgi-bin/carddisp.pl?gene=OPRK1
CBL	Cbl Proto-Oncogene	Protein Coding	50	GC11P119206	2.86281	https://www.genecards.org/cgi-bin/carddisp.pl?gene=CBL
CD28	CD28 Molecule	Protein Coding	45	GC02P203706	2.86152	https://www.genecards.org/cgi-bin/carddisp.pl?gene=CD28
CD40LG	CD40 Ligand	Protein Coding	47	GC0XP136649	2.86144	https://www.genecards.org/cgi-bin/carddisp.pl?gene=CD40LG
IL18	Interleukin 18	Protein Coding	42	GC11M112143	2.86076	https://www.genecards.org/cgi-bin/carddisp.pl?gene=IL18
KRIT1	KRIT1 Ankyrin Repeat Containing	Protein Coding	42	GC07M092198	2.85887	https://www.genecards.org/cgi-bin/carddisp.pl?gene=KRIT1
CAMK1	Calcium/Calmodulin Dependent Protein Kinase I	Protein Coding	42	GC03M009774	2.85809	https://www.genecards.org/cgi-bin/carddisp.pl?gene=CAMK1
SLC22A5	Solute Carrier Family 22 Member 5	Protein Coding	46	GC05P132369	2.85659	https://www.genecards.org/cgi-bin/carddisp.pl?gene=SLC22A5
RBP1	Retinol Binding Protein 1	Protein Coding	39	GC03M139517	2.8548	https://www.genecards.org/cgi-bin/carddisp.pl?gene=RBP1
SFTPD	Surfactant Protein D	Protein Coding	43	GC10M079937	2.84955	https://www.genecards.org/cgi-bin/carddisp.pl?gene=SFTPD
USP37	Ubiquitin Specific Peptidase 37	Protein Coding	38	GC02M218450	2.84854	https://www.genecards.org/cgi-bin/carddisp.pl?gene=USP37
DAGLA	Diacylglycerol Lipase Alpha	Protein Coding	42	GC11P061680	2.83475	https://www.genecards.org/cgi-bin/carddisp.pl?gene=DAGLA
HOTAIR	HOX Transcript Antisense RNA	RNA Gene	26	GC12M053962	2.83035	https://www.genecards.org/cgi-bin/carddisp.pl?gene=HOTAIR
MKNK2	MAPK Interacting Serine/Threonine Kinase 2	Protein Coding	42	GC19M002037	2.83007	https://www.genecards.org/cgi-bin/carddisp.pl?gene=MKNK2
RPS3	Ribosomal Protein S3	Protein Coding	42	GC11P077447	2.82976	https://www.genecards.org/cgi-bin/carddisp.pl?gene=RPS3
TUBA4A	Tubulin Alpha 4a	Protein Coding	45	GC02M219249	2.82868	https://www.genecards.org/cgi-bin/carddisp.pl?gene=TUBA4A
ARID1A	AT-Rich Interaction Domain 1A	Protein Coding	44	GC01P026693	2.82839	https://www.genecards.org/cgi-bin/carddisp.pl?gene=ARID1A
CSF1R	Colony Stimulating Factor 1 Receptor	Protein Coding	50	GC05M150053	2.82579	https://www.genecards.org/cgi-bin/carddisp.pl?gene=CSF1R
CEP43	Centrosomal Protein 43	Protein Coding	30	GC06P167001	2.82392	https://www.genecards.org/cgi-bin/carddisp.pl?gene=CEP43
PON1	Paraoxonase 1	Protein Coding	47	GC07M095297	2.82358	https://www.genecards.org/cgi-bin/carddisp.pl?gene=PON1
IL11	Interleukin 11	Protein Coding	40	GC19M055364	2.82329	https://www.genecards.org/cgi-bin/carddisp.pl?gene=IL11
TPI1	Triosephosphate Isomerase 1	Protein Coding	46	GC12P018562	2.8228	https://www.genecards.org/cgi-bin/carddisp.pl?gene=TPI1
PPIG	Peptidylprolyl Isomerase G	Protein Coding	41	GC02P169584	2.81635	https://www.genecards.org/cgi-bin/carddisp.pl?gene=PPIG
MBTPS2	Membrane Bound Transcription Factor Peptidase, Site 2	Protein Coding	42	GC0XP021839	2.81536	https://www.genecards.org/cgi-bin/carddisp.pl?gene=MBTPS2
HADHB	Hydroxyacyl-CoA Dehydrogenase Trifunctional Multienzyme Complex Subunit Beta	Protein Coding	46	GC02P026243	2.81495	https://www.genecards.org/cgi-bin/carddisp.pl?gene=HADHB
PSMA1	Proteasome 20S Subunit Alpha 1	Protein Coding	42	GC11M014505	2.81431	https://www.genecards.org/cgi-bin/carddisp.pl?gene=PSMA1
MBL2	Mannose Binding Lectin 2	Protein Coding	46	GC10M052760	2.81018	https://www.genecards.org/cgi-bin/carddisp.pl?gene=MBL2
CLIC1	Chloride Intracellular Channel 1	Protein Coding	41	GC06M061314	2.8077	https://www.genecards.org/cgi-bin/carddisp.pl?gene=CLIC1
NRG1	Neuregulin 1	Protein Coding	46	GC08P031639	2.80597	https://www.genecards.org/cgi-bin/carddisp.pl?gene=NRG1
MUC16	Mucin 16, Cell Surface Associated	Protein Coding	38	GC19M008848	2.80159	https://www.genecards.org/cgi-bin/carddisp.pl?gene=MUC16
STS	Steroid Sulfatase	Protein Coding	46	GC0XP007146	2.79672	https://www.genecards.org/cgi-bin/carddisp.pl?gene=STS
LOC110006319	Beta-Globin Gene 3' Regulatory Region	Biological Region	2	GC11P005223	2.7916	https://www.genecards.org/cgi-bin/carddisp.pl?gene=LOC110006319
SAMD9	Sterile Alpha Motif Domain Containing 9	Protein Coding	36	GC07M093099	2.78864	https://www.genecards.org/cgi-bin/carddisp.pl?gene=SAMD9
AMBP	Alpha-1-Microglobulin/Bikunin Precursor	Protein Coding	42	GC09M114060	2.78472	https://www.genecards.org/cgi-bin/carddisp.pl?gene=AMBP
IL13	Interleukin 13	Protein Coding	42	GC05P132656	2.7842	https://www.genecards.org/cgi-bin/carddisp.pl?gene=IL13
TXNL4B	Thioredoxin Like 4B	Protein Coding	36	GC16M072044	2.78056	https://www.genecards.org/cgi-bin/carddisp.pl?gene=TXNL4B
DLD	Dihydrolipoamide Dehydrogenase	Protein Coding	49	GC07P107890	2.7805	https://www.genecards.org/cgi-bin/carddisp.pl?gene=DLD
BIRC3	Baculoviral IAP Repeat Containing 3	Protein Coding	45	GC11P102317	2.78017	https://www.genecards.org/cgi-bin/carddisp.pl?gene=BIRC3
GYPA	Glycophorin A (MNS Blood Group)	Protein Coding	44	GC04M144109	2.77949	https://www.genecards.org/cgi-bin/carddisp.pl?gene=GYPA
CLTC	Clathrin Heavy Chain	Protein Coding	45	GC17P059619	2.77923	https://www.genecards.org/cgi-bin/carddisp.pl?gene=CLTC
MMAA	Metabolism Of Cobalamin Associated A	Protein Coding	40	GC04P145607	2.77665	https://www.genecards.org/cgi-bin/carddisp.pl?gene=MMAA
NUP153	Nucleoporin 153	Protein Coding	40	GC06M017615	2.77558	https://www.genecards.org/cgi-bin/carddisp.pl?gene=NUP153
DPP4	Dipeptidyl Peptidase 4	Protein Coding	49	GC02M161992	2.77512	https://www.genecards.org/cgi-bin/carddisp.pl?gene=DPP4
HMGCR	3-Hydroxy-3-Methylglutaryl-CoA Reductase	Protein Coding	45	GC05P075336	2.77447	https://www.genecards.org/cgi-bin/carddisp.pl?gene=HMGCR
GCK	Glucokinase	Protein Coding	49	GC07M044387	2.75933	https://www.genecards.org/cgi-bin/carddisp.pl?gene=GCK
MIR29C	MicroRNA 29c	RNA Gene	19	GC01M207802	2.75552	https://www.genecards.org/cgi-bin/carddisp.pl?gene=MIR29C
PPARD	Peroxisome Proliferator Activated Receptor Delta	Protein Coding	46	GC06P076988	2.75405	https://www.genecards.org/cgi-bin/carddisp.pl?gene=PPARD
INHA	Inhibin Subunit Alpha	Protein Coding	42	GC02P219569	2.75161	https://www.genecards.org/cgi-bin/carddisp.pl?gene=INHA
CD44	CD44 Molecule (Indian Blood Group)	Protein Coding	46	GC11P035139	2.74923	https://www.genecards.org/cgi-bin/carddisp.pl?gene=CD44
FGFR2	Fibroblast Growth Factor Receptor 2	Protein Coding	53	GC10M121478	2.74741	https://www.genecards.org/cgi-bin/carddisp.pl?gene=FGFR2
CTRL	Chymotrypsin Like	Protein Coding	39	GC16M067927	2.74672	https://www.genecards.org/cgi-bin/carddisp.pl?gene=CTRL
TPH1	Tryptophan Hydroxylase 1	Protein Coding	44	GC11M018040	2.74155	https://www.genecards.org/cgi-bin/carddisp.pl?gene=TPH1
CENPB	Centromere Protein B	Protein Coding	37	GC20M003783	2.73861	https://www.genecards.org/cgi-bin/carddisp.pl?gene=CENPB
UBE2D3	Ubiquitin Conjugating Enzyme E2 D3	Protein Coding	45	GC04M102794	2.73479	https://www.genecards.org/cgi-bin/carddisp.pl?gene=UBE2D3
EEF1A1	Eukaryotic Translation Elongation Factor 1 Alpha 1	Protein Coding	42	GC06M073515	2.73445	https://www.genecards.org/cgi-bin/carddisp.pl?gene=EEF1A1
KMT2A	Lysine Methyltransferase 2A	Protein Coding	45	GC11P118436	2.73163	https://www.genecards.org/cgi-bin/carddisp.pl?gene=KMT2A
TSPO	Translocator Protein	Protein Coding	42	GC22P043151	2.7285	https://www.genecards.org/cgi-bin/carddisp.pl?gene=TSPO
RPS6KA2	Ribosomal Protein S6 Kinase A2	Protein Coding	45	GC06M166409	2.72826	https://www.genecards.org/cgi-bin/carddisp.pl?gene=RPS6KA2
ADORA1	Adenosine A1 Receptor	Protein Coding	46	GC01P203090	2.72746	https://www.genecards.org/cgi-bin/carddisp.pl?gene=ADORA1
GK	Glycerol Kinase	Protein Coding	46	GC0XP030944	2.72742	https://www.genecards.org/cgi-bin/carddisp.pl?gene=GK
RBMS2	RNA Binding Motif Single Stranded Interacting Protein 2	Protein Coding	36	GC12P057119	2.72673	https://www.genecards.org/cgi-bin/carddisp.pl?gene=RBMS2
UCP2	Uncoupling Protein 2	Protein Coding	45	GC11M073974	2.72352	https://www.genecards.org/cgi-bin/carddisp.pl?gene=UCP2
ITGA4	Integrin Subunit Alpha 4	Protein Coding	47	GC02P181456	2.72265	https://www.genecards.org/cgi-bin/carddisp.pl?gene=ITGA4
GPI	Glucose-6-Phosphate Isomerase	Protein Coding	47	GC19P051335	2.71974	https://www.genecards.org/cgi-bin/carddisp.pl?gene=GPI
YY1AP1	YY1 Associated Protein 1	Protein Coding	39	GC01M155659	2.718	https://www.genecards.org/cgi-bin/carddisp.pl?gene=YY1AP1
PUM1	Pumilio RNA Binding Family Member 1	Protein Coding	41	GC01M030931	2.71751	https://www.genecards.org/cgi-bin/carddisp.pl?gene=PUM1
PDIA3	Protein Disulfide Isomerase Family A Member 3	Protein Coding	43	GC15P043746	2.7154	https://www.genecards.org/cgi-bin/carddisp.pl?gene=PDIA3
JAK1	Janus Kinase 1	Protein Coding	52	GC01M064833	2.71355	https://www.genecards.org/cgi-bin/carddisp.pl?gene=JAK1
IGFBP2	Insulin Like Growth Factor Binding Protein 2	Protein Coding	43	GC02P216632	2.70808	https://www.genecards.org/cgi-bin/carddisp.pl?gene=IGFBP2
FLT4	Fms Related Receptor Tyrosine Kinase 4	Protein Coding	50	GC05M180607	2.70589	https://www.genecards.org/cgi-bin/carddisp.pl?gene=FLT4
LBR	Lamin B Receptor	Protein Coding	46	GC01M225401	2.70156	https://www.genecards.org/cgi-bin/carddisp.pl?gene=LBR
HNF1B	HNF1 Homeobox B	Protein Coding	43	GC17M037686	2.69901	https://www.genecards.org/cgi-bin/carddisp.pl?gene=HNF1B
FER	FER Tyrosine Kinase	Protein Coding	46	GC05P108747	2.69107	https://www.genecards.org/cgi-bin/carddisp.pl?gene=FER
ELK1	ETS Transcription Factor ELK1	Protein Coding	42	GC0XM047635	2.68904	https://www.genecards.org/cgi-bin/carddisp.pl?gene=ELK1
MAPK11	Mitogen-Activated Protein Kinase 11	Protein Coding	46	GC22M050263	2.6862	https://www.genecards.org/cgi-bin/carddisp.pl?gene=MAPK11
HSPA4L	Heat Shock Protein Family A (Hsp70) Member 4 Like	Protein Coding	37	GC04P127781	2.68182	https://www.genecards.org/cgi-bin/carddisp.pl?gene=HSPA4L
PTGDS	Prostaglandin D2 Synthase	Protein Coding	45	GC09P137026	2.67715	https://www.genecards.org/cgi-bin/carddisp.pl?gene=PTGDS
PRMT1	Protein Arginine Methyltransferase 1	Protein Coding	46	GC19P049675	2.6764	https://www.genecards.org/cgi-bin/carddisp.pl?gene=PRMT1
PTPRC	Protein Tyrosine Phosphatase Receptor Type C	Protein Coding	50	GC01P198607	2.67594	https://www.genecards.org/cgi-bin/carddisp.pl?gene=PTPRC
CYP2A6	Cytochrome P450 Family 2 Subfamily A Member 6	Protein Coding	48	GC19M040843	2.67478	https://www.genecards.org/cgi-bin/carddisp.pl?gene=CYP2A6
F10	Coagulation Factor X	Protein Coding	49	GC13P113122	2.6706	https://www.genecards.org/cgi-bin/carddisp.pl?gene=F10
TOB2	Transducer Of ERBB2, 2	Protein Coding	38	GC22M041433	2.66813	https://www.genecards.org/cgi-bin/carddisp.pl?gene=TOB2
ADM	Adrenomedullin	Protein Coding	44	GC11P010304	2.66784	https://www.genecards.org/cgi-bin/carddisp.pl?gene=ADM
APOB	Apolipoprotein B	Protein Coding	46	GC02M020956	2.66749	https://www.genecards.org/cgi-bin/carddisp.pl?gene=APOB
EIF2AK2	Eukaryotic Translation Initiation Factor 2 Alpha Kinase 2	Protein Coding	46	GC02M037099	2.66667	https://www.genecards.org/cgi-bin/carddisp.pl?gene=EIF2AK2
TNXB	Tenascin XB	Protein Coding	44	GC06M061322	2.66346	https://www.genecards.org/cgi-bin/carddisp.pl?gene=TNXB
TACR1	Tachykinin Receptor 1	Protein Coding	45	GC02M075047	2.661	https://www.genecards.org/cgi-bin/carddisp.pl?gene=TACR1
MMADHC	Metabolism Of Cobalamin Associated D	Protein Coding	41	GC02M149569	2.65868	https://www.genecards.org/cgi-bin/carddisp.pl?gene=MMADHC
YBX1	Y-Box Binding Protein 1	Protein Coding	38	GC01P042682	2.65793	https://www.genecards.org/cgi-bin/carddisp.pl?gene=YBX1
HK2	Hexokinase 2	Protein Coding	46	GC02P074833	2.65779	https://www.genecards.org/cgi-bin/carddisp.pl?gene=HK2
TNFRSF1A	TNF Receptor Superfamily Member 1A	Protein Coding	48	GC12M006328	2.65775	https://www.genecards.org/cgi-bin/carddisp.pl?gene=TNFRSF1A
TYRP1	Tyrosinase Related Protein 1	Protein Coding	46	GC09P012683	2.65649	https://www.genecards.org/cgi-bin/carddisp.pl?gene=TYRP1
ADK	Adenosine Kinase	Protein Coding	49	GC10P074152	2.65578	https://www.genecards.org/cgi-bin/carddisp.pl?gene=ADK
LPA	Lipoprotein(A)	Protein Coding	42	GC06M160531	2.65488	https://www.genecards.org/cgi-bin/carddisp.pl?gene=LPA
ALDH2	Aldehyde Dehydrogenase 2 Family Member	Protein Coding	49	GC12P111766	2.65426	https://www.genecards.org/cgi-bin/carddisp.pl?gene=ALDH2
CASP7	Caspase 7	Protein Coding	48	GC10P113679	2.65143	https://www.genecards.org/cgi-bin/carddisp.pl?gene=CASP7
KNG1	Kininogen 1	Protein Coding	46	GC03P186717	2.65135	https://www.genecards.org/cgi-bin/carddisp.pl?gene=KNG1
PTBP1	Polypyrimidine Tract Binding Protein 1	Protein Coding	42	GC19P000797	2.64957	https://www.genecards.org/cgi-bin/carddisp.pl?gene=PTBP1
RAB5A	RAB5A, Member RAS Oncogene Family	Protein Coding	44	GC03P019948	2.64785	https://www.genecards.org/cgi-bin/carddisp.pl?gene=RAB5A
PYGM	Glycogen Phosphorylase, Muscle Associated	Protein Coding	46	GC11M064746	2.63852	https://www.genecards.org/cgi-bin/carddisp.pl?gene=PYGM
IRS1	Insulin Receptor Substrate 1	Protein Coding	46	GC02M226731	2.6385	https://www.genecards.org/cgi-bin/carddisp.pl?gene=IRS1
PRDX2	Peroxiredoxin 2	Protein Coding	45	GC19M012796	2.63791	https://www.genecards.org/cgi-bin/carddisp.pl?gene=PRDX2
SMARCA5	SWI/SNF Related, Matrix Associated, Actin Dependent Regulator Of Chromatin, Subfamily A, Member 5	Protein Coding	41	GC04P143513	2.63713	https://www.genecards.org/cgi-bin/carddisp.pl?gene=SMARCA5
PDGFB	Platelet Derived Growth Factor Subunit B	Protein Coding	49	GC22M055561	2.6364	https://www.genecards.org/cgi-bin/carddisp.pl?gene=PDGFB
MAP3K5	Mitogen-Activated Protein Kinase Kinase Kinase 5	Protein Coding	46	GC06M136557	2.63578	https://www.genecards.org/cgi-bin/carddisp.pl?gene=MAP3K5
CCL5	C-C Motif Chemokine Ligand 5	Protein Coding	42	GC17M035871	2.63384	https://www.genecards.org/cgi-bin/carddisp.pl?gene=CCL5
CBX3	Chromobox 3	Protein Coding	41	GC07P026201	2.6287	https://www.genecards.org/cgi-bin/carddisp.pl?gene=CBX3
RPLP0	Ribosomal Protein Lateral Stalk Subunit P0	Protein Coding	40	GC12M120196	2.62232	https://www.genecards.org/cgi-bin/carddisp.pl?gene=RPLP0
IL2RB	Interleukin 2 Receptor Subunit Beta	Protein Coding	48	GC22M037125	2.61641	https://www.genecards.org/cgi-bin/carddisp.pl?gene=IL2RB
DRD1	Dopamine Receptor D1	Protein Coding	44	GC05M175440	2.61095	https://www.genecards.org/cgi-bin/carddisp.pl?gene=DRD1
ROCK1	Rho Associated Coiled-Coil Containing Protein Kinase 1	Protein Coding	49	GC18M020946	2.60739	https://www.genecards.org/cgi-bin/carddisp.pl?gene=ROCK1
SRF	Serum Response Factor	Protein Coding	41	GC06P043171	2.60505	https://www.genecards.org/cgi-bin/carddisp.pl?gene=SRF
LMNB2	Lamin B2	Protein Coding	43	GC19M004462	2.60164	https://www.genecards.org/cgi-bin/carddisp.pl?gene=LMNB2
SOD3	Superoxide Dismutase 3	Protein Coding	42	GC04P024798	2.5991	https://www.genecards.org/cgi-bin/carddisp.pl?gene=SOD3
LCN2	Lipocalin 2	Protein Coding	43	GC09P128149	2.59851	https://www.genecards.org/cgi-bin/carddisp.pl?gene=LCN2
IFNB1	Interferon Beta 1	Protein Coding	42	GC09M021077	2.59699	https://www.genecards.org/cgi-bin/carddisp.pl?gene=IFNB1
CYP11A1	Cytochrome P450 Family 11 Subfamily A Member 1	Protein Coding	48	GC15M074337	2.59605	https://www.genecards.org/cgi-bin/carddisp.pl?gene=CYP11A1
LGALS3	Galectin 3	Protein Coding	44	GC14P055124	2.59557	https://www.genecards.org/cgi-bin/carddisp.pl?gene=LGALS3
SMC4	Structural Maintenance Of Chromosomes 4	Protein Coding	41	GC03P160399	2.59019	https://www.genecards.org/cgi-bin/carddisp.pl?gene=SMC4
ABCG2	ATP Binding Cassette Subfamily G Member 2 (Junior Blood Group)	Protein Coding	49	GC04M088090	2.5878	https://www.genecards.org/cgi-bin/carddisp.pl?gene=ABCG2
PRKACB	Protein Kinase CAMP-Activated Catalytic Subunit Beta	Protein Coding	48	GC01P084078	2.5866	https://www.genecards.org/cgi-bin/carddisp.pl?gene=PRKACB
FXN	Frataxin	Protein Coding	45	GC09P069035	2.58159	https://www.genecards.org/cgi-bin/carddisp.pl?gene=FXN
GOT1	Glutamic-Oxaloacetic Transaminase 1	Protein Coding	45	GC10M099396	2.57185	https://www.genecards.org/cgi-bin/carddisp.pl?gene=GOT1
ZFYVE26	Zinc Finger FYVE-Type Containing 26	Protein Coding	39	GC14M067727	2.56937	https://www.genecards.org/cgi-bin/carddisp.pl?gene=ZFYVE26
POLR2I	RNA Polymerase II Subunit I	Protein Coding	37	GC19M036113	2.56883	https://www.genecards.org/cgi-bin/carddisp.pl?gene=POLR2I
CHMP1A	Charged Multivesicular Body Protein 1A	Protein Coding	39	GC16M089644	2.56813	https://www.genecards.org/cgi-bin/carddisp.pl?gene=CHMP1A
ACYP2	Acylphosphatase 2	Protein Coding	40	GC02P053970	2.56539	https://www.genecards.org/cgi-bin/carddisp.pl?gene=ACYP2
AKR1C3	Aldo-Keto Reductase Family 1 Member C3	Protein Coding	46	GC10P005035	2.56375	https://www.genecards.org/cgi-bin/carddisp.pl?gene=AKR1C3
PDIA2	Protein Disulfide Isomerase Family A Member 2	Protein Coding	41	GC16P009816	2.56364	https://www.genecards.org/cgi-bin/carddisp.pl?gene=PDIA2
SNAPIN	SNAP Associated Protein	Protein Coding	37	GC01P153660	2.55966	https://www.genecards.org/cgi-bin/carddisp.pl?gene=SNAPIN
SLC15A1	Solute Carrier Family 15 Member 1	Protein Coding	44	GC13M098683	2.55888	https://www.genecards.org/cgi-bin/carddisp.pl?gene=SLC15A1
ANXA11	Annexin A11	Protein Coding	44	GC10M080150	2.55721	https://www.genecards.org/cgi-bin/carddisp.pl?gene=ANXA11
MCHR1	Melanin Concentrating Hormone Receptor 1	Protein Coding	41	GC22P040679	2.55697	https://www.genecards.org/cgi-bin/carddisp.pl?gene=MCHR1
YBX3	Y-Box Binding Protein 3	Protein Coding	38	GC12M019797	2.55515	https://www.genecards.org/cgi-bin/carddisp.pl?gene=YBX3
KCNA5	Potassium Voltage-Gated Channel Subfamily A Member 5	Protein Coding	45	GC12P005043	2.55172	https://www.genecards.org/cgi-bin/carddisp.pl?gene=KCNA5
ELAVL1	ELAV Like RNA Binding Protein 1	Protein Coding	41	GC19M007958	2.55039	https://www.genecards.org/cgi-bin/carddisp.pl?gene=ELAVL1
MSTO1	Misato Mitochondrial Distribution And Morphology Regulator 1	Protein Coding	39	GC01P155610	2.54851	https://www.genecards.org/cgi-bin/carddisp.pl?gene=MSTO1
PLAUR	Plasminogen Activator, Urokinase Receptor	Protein Coding	44	GC19M043646	2.54831	https://www.genecards.org/cgi-bin/carddisp.pl?gene=PLAUR
ALDOA	Aldolase, Fructose-Bisphosphate A	Protein Coding	47	GC16P030064	2.54116	https://www.genecards.org/cgi-bin/carddisp.pl?gene=ALDOA
FASN	Fatty Acid Synthase	Protein Coding	48	GC17M082078	2.53788	https://www.genecards.org/cgi-bin/carddisp.pl?gene=FASN
GYS1	Glycogen Synthase 1	Protein Coding	48	GC19M062172	2.53567	https://www.genecards.org/cgi-bin/carddisp.pl?gene=GYS1
TAC1	Tachykinin Precursor 1	Protein Coding	42	GC07P097731	2.53417	https://www.genecards.org/cgi-bin/carddisp.pl?gene=TAC1
FGA	Fibrinogen Alpha Chain	Protein Coding	48	GC04M154583	2.53121	https://www.genecards.org/cgi-bin/carddisp.pl?gene=FGA
RBMS1	RNA Binding Motif Single Stranded Interacting Protein 1	Protein Coding	39	GC02M160272	2.52973	https://www.genecards.org/cgi-bin/carddisp.pl?gene=RBMS1
FST	Follistatin	Protein Coding	47	GC05P053480	2.52874	https://www.genecards.org/cgi-bin/carddisp.pl?gene=FST
SMC2	Structural Maintenance Of Chromosomes 2	Protein Coding	38	GC09P104094	2.52839	https://www.genecards.org/cgi-bin/carddisp.pl?gene=SMC2
TNFRSF1B	TNF Receptor Superfamily Member 1B	Protein Coding	46	GC01P012167	2.52624	https://www.genecards.org/cgi-bin/carddisp.pl?gene=TNFRSF1B
CASR	Calcium Sensing Receptor	Protein Coding	50	GC03P122183	2.52124	https://www.genecards.org/cgi-bin/carddisp.pl?gene=CASR
CD59	CD59 Molecule (CD59 Blood Group)	Protein Coding	45	GC11M033704	2.5185	https://www.genecards.org/cgi-bin/carddisp.pl?gene=CD59
TFAP2B	Transcription Factor AP-2 Beta	Protein Coding	44	GC06P077131	2.51745	https://www.genecards.org/cgi-bin/carddisp.pl?gene=TFAP2B
LPL	Lipoprotein Lipase	Protein Coding	49	GC08P019901	2.51685	https://www.genecards.org/cgi-bin/carddisp.pl?gene=LPL
MCCC2	Methylcrotonyl-CoA Carboxylase Subunit 2	Protein Coding	44	GC05P072421	2.51537	https://www.genecards.org/cgi-bin/carddisp.pl?gene=MCCC2
ALK	ALK Receptor Tyrosine Kinase	Protein Coding	50	GC02M029190	2.51518	https://www.genecards.org/cgi-bin/carddisp.pl?gene=ALK
KRT17	Keratin 17	Protein Coding	44	GC17M041619	2.51394	https://www.genecards.org/cgi-bin/carddisp.pl?gene=KRT17
FOSL1	FOS Like 1, AP-1 Transcription Factor Subunit	Protein Coding	44	GC11M084714	2.51374	https://www.genecards.org/cgi-bin/carddisp.pl?gene=FOSL1
ENSG00000249319	Novel Protein	Protein Coding	8	GC07P066087	2.5136	https://www.genecards.org/cgi-bin/carddisp.pl?gene=ENSG00000249319
HTR1B	5-Hydroxytryptamine Receptor 1B	Protein Coding	44	GC06M077478	2.50493	https://www.genecards.org/cgi-bin/carddisp.pl?gene=HTR1B
ELOA	Elongin A	Protein Coding	30	GC01P024369	2.50456	https://www.genecards.org/cgi-bin/carddisp.pl?gene=ELOA
MAPK4	Mitogen-Activated Protein Kinase 4	Protein Coding	44	GC18P050564	2.50391	https://www.genecards.org/cgi-bin/carddisp.pl?gene=MAPK4
GAST	Gastrin	Protein Coding	39	GC17P041712	2.50331	https://www.genecards.org/cgi-bin/carddisp.pl?gene=GAST
BCAR3	BCAR3 Adaptor Protein, NSP Family Member	Protein Coding	39	GC01M093561	2.50285	https://www.genecards.org/cgi-bin/carddisp.pl?gene=BCAR3
PPHLN1	Periphilin 1	Protein Coding	36	GC12P042238	2.49919	https://www.genecards.org/cgi-bin/carddisp.pl?gene=PPHLN1
LRP2	LDL Receptor Related Protein 2	Protein Coding	48	GC02M169127	2.49667	https://www.genecards.org/cgi-bin/carddisp.pl?gene=LRP2
PRKD2	Protein Kinase D2	Protein Coding	45	GC19M046674	2.49507	https://www.genecards.org/cgi-bin/carddisp.pl?gene=PRKD2
CAD	Carbamoyl-Phosphate Synthetase 2, Aspartate Transcarbamylase, And Dihydroorotase	Protein Coding	49	GC02P027217	2.49409	https://www.genecards.org/cgi-bin/carddisp.pl?gene=CAD
HNRNPA2B1	Heterogeneous Nuclear Ribonucleoprotein A2/B1	Protein Coding	45	GC07M026174	2.49295	https://www.genecards.org/cgi-bin/carddisp.pl?gene=HNRNPA2B1
AJUBA	Ajuba LIM Protein	Protein Coding	37	GC14M022971	2.48957	https://www.genecards.org/cgi-bin/carddisp.pl?gene=AJUBA
GAS5	Growth Arrest Specific 5	RNA Gene	25	GC01M173947	2.48064	https://www.genecards.org/cgi-bin/carddisp.pl?gene=GAS5
HAMP	Hepcidin Antimicrobial Peptide	Protein Coding	44	GC19P051384	2.4778	https://www.genecards.org/cgi-bin/carddisp.pl?gene=HAMP
PARN	Poly(A)-Specific Ribonuclease	Protein Coding	45	GC16M014435	2.47364	https://www.genecards.org/cgi-bin/carddisp.pl?gene=PARN
DONSON	DNA Replication Fork Stabilization Factor DONSON	Protein Coding	35	GC21M033559	2.47244	https://www.genecards.org/cgi-bin/carddisp.pl?gene=DONSON
HSD3B7	Hydroxy-Delta-5-Steroid Dehydrogenase, 3 Beta- And Steroid Delta-Isomerase 7	Protein Coding	41	GC16P030985	2.47175	https://www.genecards.org/cgi-bin/carddisp.pl?gene=HSD3B7
AQP8	Aquaporin 8	Protein Coding	37	GC16P027632	2.47014	https://www.genecards.org/cgi-bin/carddisp.pl?gene=AQP8
ERVK-10	Endogenous Retrovirus Group K Member 10	Protein Coding	9	GC05U901581	2.46993	https://www.genecards.org/cgi-bin/carddisp.pl?gene=ERVK-10
GTF2F1	General Transcription Factor IIF Subunit 1	Protein Coding	39	GC19M006404	2.46957	https://www.genecards.org/cgi-bin/carddisp.pl?gene=GTF2F1
KCNJ10	Potassium Inwardly Rectifying Channel Subfamily J Member 10	Protein Coding	44	GC01M159998	2.46948	https://www.genecards.org/cgi-bin/carddisp.pl?gene=KCNJ10
FOXP3	Forkhead Box P3	Protein Coding	46	GC0XM049250	2.46769	https://www.genecards.org/cgi-bin/carddisp.pl?gene=FOXP3
CALCA	Calcitonin Related Polypeptide Alpha	Protein Coding	44	GC11M014945	2.46641	https://www.genecards.org/cgi-bin/carddisp.pl?gene=CALCA
PPP2R3A	Protein Phosphatase 2 Regulatory Subunit B''Alpha	Protein Coding	37	GC03P135965	2.46477	https://www.genecards.org/cgi-bin/carddisp.pl?gene=PPP2R3A
NAA10	N-Alpha-Acetyltransferase 10, NatA Catalytic Subunit	Protein Coding	42	GC0XM153929	2.4646	https://www.genecards.org/cgi-bin/carddisp.pl?gene=NAA10
MTA1	Metastasis Associated 1	Protein Coding	42	GC14P105419	2.46457	https://www.genecards.org/cgi-bin/carddisp.pl?gene=MTA1
DLC1	DLC1 Rho GTPase Activating Protein	Protein Coding	45	GC08M013083	2.46393	https://www.genecards.org/cgi-bin/carddisp.pl?gene=DLC1
SYT1	Synaptotagmin 1	Protein Coding	48	GC12P078863	2.46376	https://www.genecards.org/cgi-bin/carddisp.pl?gene=SYT1
FAAP100	FA Core Complex Associated Protein 100	Protein Coding	29	GC17M081549	2.46049	https://www.genecards.org/cgi-bin/carddisp.pl?gene=FAAP100
CD40	CD40 Molecule	Protein Coding	47	GC20P046118	2.46006	https://www.genecards.org/cgi-bin/carddisp.pl?gene=CD40
NOX4	NADPH Oxidase 4	Protein Coding	41	GC11M089324	2.45937	https://www.genecards.org/cgi-bin/carddisp.pl?gene=NOX4
TWNK	Twinkle MtDNA Helicase	Protein Coding	33	GC10P100993	2.45893	https://www.genecards.org/cgi-bin/carddisp.pl?gene=TWNK
GAD2	Glutamate Decarboxylase 2	Protein Coding	44	GC10P026216	2.45771	https://www.genecards.org/cgi-bin/carddisp.pl?gene=GAD2
RBP2	Retinol Binding Protein 2	Protein Coding	38	GC03M139452	2.4564	https://www.genecards.org/cgi-bin/carddisp.pl?gene=RBP2
PROX1	Prospero Homeobox 1	Protein Coding	44	GC01P213983	2.45147	https://www.genecards.org/cgi-bin/carddisp.pl?gene=PROX1
CISD2	CDGSH Iron Sulfur Domain 2	Protein Coding	41	GC04P102868	2.45105	https://www.genecards.org/cgi-bin/carddisp.pl?gene=CISD2
CD69	CD69 Molecule	Protein Coding	41	GC12M019779	2.44129	https://www.genecards.org/cgi-bin/carddisp.pl?gene=CD69
ATP5PO	ATP Synthase Peripheral Stalk Subunit OSCP	Protein Coding	34	GC21M033904	2.43888	https://www.genecards.org/cgi-bin/carddisp.pl?gene=ATP5PO
PRDX5	Peroxiredoxin 5	Protein Coding	44	GC11P064317	2.43816	https://www.genecards.org/cgi-bin/carddisp.pl?gene=PRDX5
ATP2B4	ATPase Plasma Membrane Ca2+ Transporting 4	Protein Coding	44	GC01P203626	2.43579	https://www.genecards.org/cgi-bin/carddisp.pl?gene=ATP2B4
SMARCAL1	SWI/SNF Related, Matrix Associated, Actin Dependent Regulator Of Chromatin, Subfamily A Like 1	Protein Coding	44	GC02P216412	2.43105	https://www.genecards.org/cgi-bin/carddisp.pl?gene=SMARCAL1
MMP1	Matrix Metallopeptidase 1	Protein Coding	51	GC11M102810	2.42769	https://www.genecards.org/cgi-bin/carddisp.pl?gene=MMP1
AZIN2	Antizyme Inhibitor 2	Protein Coding	36	GC01P033081	2.42761	https://www.genecards.org/cgi-bin/carddisp.pl?gene=AZIN2
XAB2	XPA Binding Protein 2	Protein Coding	37	GC19M007619	2.42749	https://www.genecards.org/cgi-bin/carddisp.pl?gene=XAB2
PPARGC1A	PPARG Coactivator 1 Alpha	Protein Coding	45	GC04M023755	2.42362	https://www.genecards.org/cgi-bin/carddisp.pl?gene=PPARGC1A
TBXA2R	Thromboxane A2 Receptor	Protein Coding	48	GC19M003594	2.42285	https://www.genecards.org/cgi-bin/carddisp.pl?gene=TBXA2R
CCT3	Chaperonin Containing TCP1 Subunit 3	Protein Coding	40	GC01M156308	2.42193	https://www.genecards.org/cgi-bin/carddisp.pl?gene=CCT3
SCAPER	S-Phase Cyclin A Associated Protein In The ER	Protein Coding	36	GC15M076347	2.4209	https://www.genecards.org/cgi-bin/carddisp.pl?gene=SCAPER
POLR1C	RNA Polymerase I And III Subunit C	Protein Coding	42	GC06P077073	2.419	https://www.genecards.org/cgi-bin/carddisp.pl?gene=POLR1C
BLK	BLK Proto-Oncogene, Src Family Tyrosine Kinase	Protein Coding	49	GC08P011486	2.41526	https://www.genecards.org/cgi-bin/carddisp.pl?gene=BLK
TSPAN7	Tetraspanin 7	Protein Coding	43	GC0XP038561	2.41313	https://www.genecards.org/cgi-bin/carddisp.pl?gene=TSPAN7
CD86	CD86 Molecule	Protein Coding	42	GC03P122055	2.41252	https://www.genecards.org/cgi-bin/carddisp.pl?gene=CD86
FRK	Fyn Related Src Family Tyrosine Kinase	Protein Coding	45	GC06M115931	2.41207	https://www.genecards.org/cgi-bin/carddisp.pl?gene=FRK
PF4	Platelet Factor 4	Protein Coding	40	GC04M073980	2.41175	https://www.genecards.org/cgi-bin/carddisp.pl?gene=PF4
PAX8	Paired Box 8	Protein Coding	45	GC02M113215	2.41057	https://www.genecards.org/cgi-bin/carddisp.pl?gene=PAX8
BAD	BCL2 Associated Agonist Of Cell Death	Protein Coding	44	GC11M084618	2.40546	https://www.genecards.org/cgi-bin/carddisp.pl?gene=BAD
KRT10	Keratin 10	Protein Coding	42	GC17M040818	2.40416	https://www.genecards.org/cgi-bin/carddisp.pl?gene=KRT10
PDPK1	3-Phosphoinositide Dependent Protein Kinase 1	Protein Coding	48	GC16P002537	2.39449	https://www.genecards.org/cgi-bin/carddisp.pl?gene=PDPK1
SERPINF1	Serpin Family F Member 1	Protein Coding	44	GC17P001761	2.3928	https://www.genecards.org/cgi-bin/carddisp.pl?gene=SERPINF1
DRD4	Dopamine Receptor D4	Protein Coding	46	GC11P001544	2.39215	https://www.genecards.org/cgi-bin/carddisp.pl?gene=DRD4
CD34	CD34 Molecule	Protein Coding	43	GC01M207880	2.38523	https://www.genecards.org/cgi-bin/carddisp.pl?gene=CD34
IL15	Interleukin 15	Protein Coding	40	GC04P141636	2.38275	https://www.genecards.org/cgi-bin/carddisp.pl?gene=IL15
MMAB	Metabolism Of Cobalamin Associated B	Protein Coding	44	GC12M109553	2.38263	https://www.genecards.org/cgi-bin/carddisp.pl?gene=MMAB
SLC16A3	Solute Carrier Family 16 Member 3	Protein Coding	44	GC17P082217	2.3776	https://www.genecards.org/cgi-bin/carddisp.pl?gene=SLC16A3
SDC1	Syndecan 1	Protein Coding	42	GC02M020200	2.37568	https://www.genecards.org/cgi-bin/carddisp.pl?gene=SDC1
ARF1	ADP Ribosylation Factor 1	Protein Coding	45	GC01P228082	2.37241	https://www.genecards.org/cgi-bin/carddisp.pl?gene=ARF1
IRAK1	Interleukin 1 Receptor Associated Kinase 1	Protein Coding	48	GC0XM154010	2.37021	https://www.genecards.org/cgi-bin/carddisp.pl?gene=IRAK1
FOXA2	Forkhead Box A2	Protein Coding	44	GC20M022581	2.36819	https://www.genecards.org/cgi-bin/carddisp.pl?gene=FOXA2
SKIV2L	Ski2 Like RNA Helicase	Protein Coding	42	GC06P076887	2.36714	https://www.genecards.org/cgi-bin/carddisp.pl?gene=SKIV2L
ASCL1	Achaete-Scute Family BHLH Transcription Factor 1	Protein Coding	43	GC12P102957	2.36618	https://www.genecards.org/cgi-bin/carddisp.pl?gene=ASCL1
ETFDH	Electron Transfer Flavoprotein Dehydrogenase	Protein Coding	45	GC04P158672	2.36408	https://www.genecards.org/cgi-bin/carddisp.pl?gene=ETFDH
DCK	Deoxycytidine Kinase	Protein Coding	43	GC04P070992	2.363	https://www.genecards.org/cgi-bin/carddisp.pl?gene=DCK
GALE	UDP-Galactose-4-Epimerase	Protein Coding	42	GC01M023795	2.36171	https://www.genecards.org/cgi-bin/carddisp.pl?gene=GALE
SLC25A37	Solute Carrier Family 25 Member 37	Protein Coding	38	GC08P023528	2.36171	https://www.genecards.org/cgi-bin/carddisp.pl?gene=SLC25A37
TUBB2A	Tubulin Beta 2A Class IIa	Protein Coding	45	GC06M003153	2.35937	https://www.genecards.org/cgi-bin/carddisp.pl?gene=TUBB2A
TTN	Titin	Protein Coding	46	GC02M178525	2.3586	https://www.genecards.org/cgi-bin/carddisp.pl?gene=TTN
TAP2	Transporter 2, ATP Binding Cassette Subfamily B Member	Protein Coding	44	GC06M032821	2.35851	https://www.genecards.org/cgi-bin/carddisp.pl?gene=TAP2
CSN3	Casein Kappa	Protein Coding	36	GC04P070242	2.3576	https://www.genecards.org/cgi-bin/carddisp.pl?gene=CSN3
PKD1	Polycystin 1, Transient Receptor Potential Channel Interacting	Protein Coding	46	GC16M006281	2.35425	https://www.genecards.org/cgi-bin/carddisp.pl?gene=PKD1
ATP4A	ATPase H+/K+ Transporting Subunit Alpha	Protein Coding	41	GC19M062663	2.35123	https://www.genecards.org/cgi-bin/carddisp.pl?gene=ATP4A
SMS	Spermine Synthase	Protein Coding	43	GC0XP021958	2.34931	https://www.genecards.org/cgi-bin/carddisp.pl?gene=SMS
VKORC1	Vitamin K Epoxide Reductase Complex Subunit 1	Protein Coding	46	GC16M035909	2.34782	https://www.genecards.org/cgi-bin/carddisp.pl?gene=VKORC1
NCK1	NCK Adaptor Protein 1	Protein Coding	43	GC03P136862	2.34565	https://www.genecards.org/cgi-bin/carddisp.pl?gene=NCK1
HMGN1	High Mobility Group Nucleosome Binding Domain 1	Protein Coding	40	GC21M039342	2.34388	https://www.genecards.org/cgi-bin/carddisp.pl?gene=HMGN1
SSB	Small RNA Binding Exonuclease Protection Factor La	Protein Coding	41	GC02P169791	2.33754	https://www.genecards.org/cgi-bin/carddisp.pl?gene=SSB
FGF4	Fibroblast Growth Factor 4	Protein Coding	42	GC11M084877	2.33684	https://www.genecards.org/cgi-bin/carddisp.pl?gene=FGF4
S100A2	S100 Calcium Binding Protein A2	Protein Coding	41	GC01M153561	2.33556	https://www.genecards.org/cgi-bin/carddisp.pl?gene=S100A2
SOAT1	Sterol O-Acyltransferase 1	Protein Coding	44	GC01P179262	2.33427	https://www.genecards.org/cgi-bin/carddisp.pl?gene=SOAT1
PTHLH	Parathyroid Hormone Like Hormone	Protein Coding	46	GC12M027959	2.33127	https://www.genecards.org/cgi-bin/carddisp.pl?gene=PTHLH
PECAM1	Platelet And Endothelial Cell Adhesion Molecule 1	Protein Coding	40	GC17M064319	2.33106	https://www.genecards.org/cgi-bin/carddisp.pl?gene=PECAM1
KCNQ1	Potassium Voltage-Gated Channel Subfamily Q Member 1	Protein Coding	49	GC11P002444	2.32954	https://www.genecards.org/cgi-bin/carddisp.pl?gene=KCNQ1
TREH	Trehalase	Protein Coding	41	GC11M118657	2.32809	https://www.genecards.org/cgi-bin/carddisp.pl?gene=TREH
DAPK1	Death Associated Protein Kinase 1	Protein Coding	48	GC09P087497	2.32764	https://www.genecards.org/cgi-bin/carddisp.pl?gene=DAPK1
RPS27	Ribosomal Protein S27	Protein Coding	42	GC01P153991	2.32725	https://www.genecards.org/cgi-bin/carddisp.pl?gene=RPS27
GSTP1	Glutathione S-Transferase Pi 1	Protein Coding	49	GC11P067583	2.32532	https://www.genecards.org/cgi-bin/carddisp.pl?gene=GSTP1
CCR1	C-C Motif Chemokine Receptor 1	Protein Coding	45	GC03M046218	2.32517	https://www.genecards.org/cgi-bin/carddisp.pl?gene=CCR1
MAP2K7	Mitogen-Activated Protein Kinase Kinase 7	Protein Coding	45	GC19P007903	2.32412	https://www.genecards.org/cgi-bin/carddisp.pl?gene=MAP2K7
ENO1	Enolase 1	Protein Coding	46	GC01M008861	2.32318	https://www.genecards.org/cgi-bin/carddisp.pl?gene=ENO1
RPS25	Ribosomal Protein S25	Protein Coding	37	GC11M119015	2.32028	https://www.genecards.org/cgi-bin/carddisp.pl?gene=RPS25
LIPE	Lipase E, Hormone Sensitive Type	Protein Coding	46	GC19M042401	2.32026	https://www.genecards.org/cgi-bin/carddisp.pl?gene=LIPE
PLA2G4A	Phospholipase A2 Group IVA	Protein Coding	48	GC01P186798	2.32012	https://www.genecards.org/cgi-bin/carddisp.pl?gene=PLA2G4A
FLI1	Fli-1 Proto-Oncogene, ETS Transcription Factor	Protein Coding	47	GC11P128686	2.31216	https://www.genecards.org/cgi-bin/carddisp.pl?gene=FLI1
IRF4	Interferon Regulatory Factor 4	Protein Coding	42	GC06P000391	2.31106	https://www.genecards.org/cgi-bin/carddisp.pl?gene=IRF4
RPS16	Ribosomal Protein S16	Protein Coding	40	GC19M039433	2.30556	https://www.genecards.org/cgi-bin/carddisp.pl?gene=RPS16
UBE2M	Ubiquitin Conjugating Enzyme E2 M	Protein Coding	40	GC19M058555	2.3046	https://www.genecards.org/cgi-bin/carddisp.pl?gene=UBE2M
MAP2K2	Mitogen-Activated Protein Kinase Kinase 2	Protein Coding	52	GC19M004090	2.30447	https://www.genecards.org/cgi-bin/carddisp.pl?gene=MAP2K2
DAXX	Death Domain Associated Protein	Protein Coding	42	GC06M033318	2.30368	https://www.genecards.org/cgi-bin/carddisp.pl?gene=DAXX
ACY1	Aminoacylase 1	Protein Coding	45	GC03P051983	2.30233	https://www.genecards.org/cgi-bin/carddisp.pl?gene=ACY1
PRMT5	Protein Arginine Methyltransferase 5	Protein Coding	43	GC14M022920	2.30166	https://www.genecards.org/cgi-bin/carddisp.pl?gene=PRMT5
EIF2AK3	Eukaryotic Translation Initiation Factor 2 Alpha Kinase 3	Protein Coding	48	GC02M088556	2.30147	https://www.genecards.org/cgi-bin/carddisp.pl?gene=EIF2AK3
CCDC57	Coiled-Coil Domain Containing 57	Protein Coding	33	GC17M082101	2.29719	https://www.genecards.org/cgi-bin/carddisp.pl?gene=CCDC57
ERCC5	ERCC Excision Repair 5, Endonuclease	Protein Coding	44	GC13P102845	2.29648	https://www.genecards.org/cgi-bin/carddisp.pl?gene=ERCC5
ERBB4	Erb-B2 Receptor Tyrosine Kinase 4	Protein Coding	53	GC02M211375	2.29578	https://www.genecards.org/cgi-bin/carddisp.pl?gene=ERBB4
GSTM1	Glutathione S-Transferase Mu 1	Protein Coding	41	GC01P109687	2.28804	https://www.genecards.org/cgi-bin/carddisp.pl?gene=GSTM1
CAMK2G	Calcium/Calmodulin Dependent Protein Kinase II Gamma	Protein Coding	48	GC10M073812	2.28644	https://www.genecards.org/cgi-bin/carddisp.pl?gene=CAMK2G
POLR2B	RNA Polymerase II Subunit B	Protein Coding	42	GC04P056977	2.28541	https://www.genecards.org/cgi-bin/carddisp.pl?gene=POLR2B
KCNK2	Potassium Two Pore Domain Channel Subfamily K Member 2	Protein Coding	40	GC01P215005	2.28512	https://www.genecards.org/cgi-bin/carddisp.pl?gene=KCNK2
BABAM2	BRISC And BRCA1 A Complex Member 2	Protein Coding	31	GC02P027889	2.28482	https://www.genecards.org/cgi-bin/carddisp.pl?gene=BABAM2
CENPN	Centromere Protein N	Protein Coding	36	GC16P081006	2.28113	https://www.genecards.org/cgi-bin/carddisp.pl?gene=CENPN
NR1H4	Nuclear Receptor Subfamily 1 Group H Member 4	Protein Coding	48	GC12P100473	2.28049	https://www.genecards.org/cgi-bin/carddisp.pl?gene=NR1H4
STOX1	Storkhead Box 1	Protein Coding	38	GC10P068827	2.27759	https://www.genecards.org/cgi-bin/carddisp.pl?gene=STOX1
TCF7L1	Transcription Factor 7 Like 1	Protein Coding	41	GC02P085133	2.27698	https://www.genecards.org/cgi-bin/carddisp.pl?gene=TCF7L1
KCNE1	Potassium Voltage-Gated Channel Subfamily E Regulatory Subunit 1	Protein Coding	45	GC21M034446	2.27594	https://www.genecards.org/cgi-bin/carddisp.pl?gene=KCNE1
AP2M1	Adaptor Related Protein Complex 2 Subunit Mu 1	Protein Coding	44	GC03P184174	2.27542	https://www.genecards.org/cgi-bin/carddisp.pl?gene=AP2M1
CTSG	Cathepsin G	Protein Coding	45	GC14M024573	2.27428	https://www.genecards.org/cgi-bin/carddisp.pl?gene=CTSG
CXCR3	C-X-C Motif Chemokine Receptor 3	Protein Coding	44	GC0XM071615	2.2675	https://www.genecards.org/cgi-bin/carddisp.pl?gene=CXCR3
EPRS1	Glutamyl-Prolyl-TRNA Synthetase 1	Protein Coding	36	GC01M219969	2.26727	https://www.genecards.org/cgi-bin/carddisp.pl?gene=EPRS1
GATA4	GATA Binding Protein 4	Protein Coding	48	GC08P011676	2.26587	https://www.genecards.org/cgi-bin/carddisp.pl?gene=GATA4
SCARB1	Scavenger Receptor Class B Member 1	Protein Coding	46	GC12M124776	2.26508	https://www.genecards.org/cgi-bin/carddisp.pl?gene=SCARB1
MIR222	MicroRNA 222	RNA Gene	22	GC0XM045747	2.26431	https://www.genecards.org/cgi-bin/carddisp.pl?gene=MIR222
TNFSF12	TNF Superfamily Member 12	Protein Coding	40	GC17P010605	2.26364	https://www.genecards.org/cgi-bin/carddisp.pl?gene=TNFSF12
TMLHE	Trimethyllysine Hydroxylase, Epsilon	Protein Coding	42	GC0XM155489	2.25924	https://www.genecards.org/cgi-bin/carddisp.pl?gene=TMLHE
ME1	Malic Enzyme 1	Protein Coding	41	GC06M083210	2.25874	https://www.genecards.org/cgi-bin/carddisp.pl?gene=ME1
IL1R1	Interleukin 1 Receptor Type 1	Protein Coding	45	GC02P102136	2.25614	https://www.genecards.org/cgi-bin/carddisp.pl?gene=IL1R1
PAX6	Paired Box 6	Protein Coding	47	GC11M031784	2.25605	https://www.genecards.org/cgi-bin/carddisp.pl?gene=PAX6
TFAP2A	Transcription Factor AP-2 Alpha	Protein Coding	47	GC06M010393	2.25026	https://www.genecards.org/cgi-bin/carddisp.pl?gene=TFAP2A
ATRAID	All-Trans Retinoic Acid Induced Differentiation Factor	Protein Coding	36	GC02P027212	2.24577	https://www.genecards.org/cgi-bin/carddisp.pl?gene=ATRAID
HLA-DQB1	Major Histocompatibility Complex, Class II, DQ Beta 1	Protein Coding	43	GC06M061358	2.24013	https://www.genecards.org/cgi-bin/carddisp.pl?gene=HLA-DQB1
EHMT1	Euchromatic Histone Lysine Methyltransferase 1	Protein Coding	44	GC09P137618	2.23792	https://www.genecards.org/cgi-bin/carddisp.pl?gene=EHMT1
RAB1B	RAB1B, Member RAS Oncogene Family	Protein Coding	41	GC11P069053	2.23573	https://www.genecards.org/cgi-bin/carddisp.pl?gene=RAB1B
ATF1	Activating Transcription Factor 1	Protein Coding	44	GC12P050763	2.23549	https://www.genecards.org/cgi-bin/carddisp.pl?gene=ATF1
RPSA	Ribosomal Protein SA	Protein Coding	44	GC03P039406	2.23539	https://www.genecards.org/cgi-bin/carddisp.pl?gene=RPSA
CCKBR	Cholecystokinin B Receptor	Protein Coding	44	GC11P006259	2.23211	https://www.genecards.org/cgi-bin/carddisp.pl?gene=CCKBR
H1-4	H1.4 Linker Histone, Cluster Member	Protein Coding	36	GC06P077457	2.22928	https://www.genecards.org/cgi-bin/carddisp.pl?gene=H1-4
TGOLN2	Trans-Golgi Network Protein 2	Protein Coding	38	GC02M085318	2.2247	https://www.genecards.org/cgi-bin/carddisp.pl?gene=TGOLN2
COL2A1	Collagen Type II Alpha 1 Chain	Protein Coding	48	GC12M047972	2.22193	https://www.genecards.org/cgi-bin/carddisp.pl?gene=COL2A1
CHGA	Chromogranin A	Protein Coding	44	GC14P092929	2.21931	https://www.genecards.org/cgi-bin/carddisp.pl?gene=CHGA
NTRK3	Neurotrophic Receptor Tyrosine Kinase 3	Protein Coding	50	GC15M087859	2.21711	https://www.genecards.org/cgi-bin/carddisp.pl?gene=NTRK3
PAPPA	Pappalysin 1	Protein Coding	42	GC09P118342	2.21511	https://www.genecards.org/cgi-bin/carddisp.pl?gene=PAPPA
NELFCD	Negative Elongation Factor Complex Member C/D	Protein Coding	36	GC20P058981	2.21406	https://www.genecards.org/cgi-bin/carddisp.pl?gene=NELFCD
SELL	Selectin L	Protein Coding	42	GC01M169690	2.21293	https://www.genecards.org/cgi-bin/carddisp.pl?gene=SELL
WNT4	Wnt Family Member 4	Protein Coding	46	GC01M022190	2.21135	https://www.genecards.org/cgi-bin/carddisp.pl?gene=WNT4
IL6R	Interleukin 6 Receptor	Protein Coding	48	GC01P154405	2.20985	https://www.genecards.org/cgi-bin/carddisp.pl?gene=IL6R
KDM4A	Lysine Demethylase 4A	Protein Coding	41	GC01P043650	2.20776	https://www.genecards.org/cgi-bin/carddisp.pl?gene=KDM4A
PGK1	Phosphoglycerate Kinase 1	Protein Coding	47	GC0XP077980	2.20774	https://www.genecards.org/cgi-bin/carddisp.pl?gene=PGK1
DLG1	Discs Large MAGUK Scaffold Protein 1	Protein Coding	43	GC03M197042	2.20621	https://www.genecards.org/cgi-bin/carddisp.pl?gene=DLG1
TRAP1	TNF Receptor Associated Protein 1	Protein Coding	42	GC16M006450	2.20609	https://www.genecards.org/cgi-bin/carddisp.pl?gene=TRAP1
GRP	Gastrin Releasing Peptide	Protein Coding	40	GC18P059220	2.20503	https://www.genecards.org/cgi-bin/carddisp.pl?gene=GRP
RPS13	Ribosomal Protein S13	Protein Coding	41	GC11M017507	2.20369	https://www.genecards.org/cgi-bin/carddisp.pl?gene=RPS13
DERL1	Derlin 1	Protein Coding	37	GC08M123013	2.20183	https://www.genecards.org/cgi-bin/carddisp.pl?gene=DERL1
RPL23	Ribosomal Protein L23	Protein Coding	39	GC17M038847	2.20057	https://www.genecards.org/cgi-bin/carddisp.pl?gene=RPL23
FGF5	Fibroblast Growth Factor 5	Protein Coding	44	GC04P080266	2.20027	https://www.genecards.org/cgi-bin/carddisp.pl?gene=FGF5
SCN9A	Sodium Voltage-Gated Channel Alpha Subunit 9	Protein Coding	48	GC02M166195	2.19878	https://www.genecards.org/cgi-bin/carddisp.pl?gene=SCN9A
CEBPB	CCAAT Enhancer Binding Protein Beta	Protein Coding	43	GC20P050190	2.19764	https://www.genecards.org/cgi-bin/carddisp.pl?gene=CEBPB
HNRNPF	Heterogeneous Nuclear Ribonucleoprotein F	Protein Coding	40	GC10M043385	2.18923	https://www.genecards.org/cgi-bin/carddisp.pl?gene=HNRNPF
TFAM	Transcription Factor A, Mitochondrial	Protein Coding	42	GC10P058385	2.18796	https://www.genecards.org/cgi-bin/carddisp.pl?gene=TFAM
KLF5	Kruppel Like Factor 5	Protein Coding	44	GC13P073054	2.18375	https://www.genecards.org/cgi-bin/carddisp.pl?gene=KLF5
F7	Coagulation Factor VII	Protein Coding	47	GC13P113105	2.18259	https://www.genecards.org/cgi-bin/carddisp.pl?gene=F7
AKAP13	A-Kinase Anchoring Protein 13	Protein Coding	43	GC15P112287	2.18063	https://www.genecards.org/cgi-bin/carddisp.pl?gene=AKAP13
INS-IGF2	INS-IGF2 Readthrough	Protein Coding	28	GC11M002735	2.17983	https://www.genecards.org/cgi-bin/carddisp.pl?gene=INS-IGF2
UGT1A1	UDP Glucuronosyltransferase Family 1 Member A1	Protein Coding	49	GC02P233760	2.17914	https://www.genecards.org/cgi-bin/carddisp.pl?gene=UGT1A1
DIABLO	Diablo IAP-Binding Mitochondrial Protein	Protein Coding	46	GC12M122208	2.17902	https://www.genecards.org/cgi-bin/carddisp.pl?gene=DIABLO
PMF1	Polyamine Modulated Factor 1	Protein Coding	37	GC01P156212	2.17898	https://www.genecards.org/cgi-bin/carddisp.pl?gene=PMF1
MIR17	MicroRNA 17	RNA Gene	21	GC13P091350	2.1756	https://www.genecards.org/cgi-bin/carddisp.pl?gene=MIR17
ADRB3	Adrenoceptor Beta 3	Protein Coding	44	GC08M037962	2.17544	https://www.genecards.org/cgi-bin/carddisp.pl?gene=ADRB3
HTR7	5-Hydroxytryptamine Receptor 7	Protein Coding	46	GC10M090740	2.17412	https://www.genecards.org/cgi-bin/carddisp.pl?gene=HTR7
CD14	CD14 Molecule	Protein Coding	45	GC05M140631	2.17139	https://www.genecards.org/cgi-bin/carddisp.pl?gene=CD14
ROBO1	Roundabout Guidance Receptor 1	Protein Coding	44	GC03M078597	2.17116	https://www.genecards.org/cgi-bin/carddisp.pl?gene=ROBO1
ARID3B	AT-Rich Interaction Domain 3B	Protein Coding	38	GC15P074541	2.1711	https://www.genecards.org/cgi-bin/carddisp.pl?gene=ARID3B
CHRNA7	Cholinergic Receptor Nicotinic Alpha 7 Subunit	Protein Coding	45	GC15P031923	2.16923	https://www.genecards.org/cgi-bin/carddisp.pl?gene=CHRNA7
REV1	REV1 DNA Directed Polymerase	Protein Coding	41	GC02M099383	2.16631	https://www.genecards.org/cgi-bin/carddisp.pl?gene=REV1
ADPRH	ADP-Ribosylarginine Hydrolase	Protein Coding	35	GC03P119579	2.16405	https://www.genecards.org/cgi-bin/carddisp.pl?gene=ADPRH
PKLR	Pyruvate Kinase L/R	Protein Coding	45	GC01M155289	2.16274	https://www.genecards.org/cgi-bin/carddisp.pl?gene=PKLR
MIR145	MicroRNA 145	RNA Gene	23	GC05P149430	2.16101	https://www.genecards.org/cgi-bin/carddisp.pl?gene=MIR145
TRIB2	Tribbles Pseudokinase 2	Protein Coding	37	GC02P012717	2.15717	https://www.genecards.org/cgi-bin/carddisp.pl?gene=TRIB2
DCLRE1B	DNA Cross-Link Repair 1B	Protein Coding	35	GC01P113905	2.15707	https://www.genecards.org/cgi-bin/carddisp.pl?gene=DCLRE1B
GPS1	G Protein Pathway Suppressor 1	Protein Coding	37	GC17P082050	2.15422	https://www.genecards.org/cgi-bin/carddisp.pl?gene=GPS1
SLK	STE20 Like Kinase	Protein Coding	44	GC10P103967	2.15256	https://www.genecards.org/cgi-bin/carddisp.pl?gene=SLK
NOS1AP	Nitric Oxide Synthase 1 Adaptor Protein	Protein Coding	39	GC01P162069	2.15244	https://www.genecards.org/cgi-bin/carddisp.pl?gene=NOS1AP
DNASE1	Deoxyribonuclease 1	Protein Coding	42	GC16P003611	2.14958	https://www.genecards.org/cgi-bin/carddisp.pl?gene=DNASE1
TJP1	Tight Junction Protein 1	Protein Coding	43	GC15M029699	2.14847	https://www.genecards.org/cgi-bin/carddisp.pl?gene=TJP1
GNAI3	G Protein Subunit Alpha I3	Protein Coding	45	GC01P109548	2.14422	https://www.genecards.org/cgi-bin/carddisp.pl?gene=GNAI3
TIMP2	TIMP Metallopeptidase Inhibitor 2	Protein Coding	43	GC17M078852	2.14185	https://www.genecards.org/cgi-bin/carddisp.pl?gene=TIMP2
CASP1	Caspase 1	Protein Coding	49	GC11M105025	2.13913	https://www.genecards.org/cgi-bin/carddisp.pl?gene=CASP1
TAP1	Transporter 1, ATP Binding Cassette Subfamily B Member	Protein Coding	46	GC06M061365	2.13882	https://www.genecards.org/cgi-bin/carddisp.pl?gene=TAP1
DAGLB	Diacylglycerol Lipase Beta	Protein Coding	39	GC07M006416	2.13869	https://www.genecards.org/cgi-bin/carddisp.pl?gene=DAGLB
SMARCD1	SWI/SNF Related, Matrix Associated, Actin Dependent Regulator Of Chromatin, Subfamily D, Member 1	Protein Coding	41	GC12P050085	2.13676	https://www.genecards.org/cgi-bin/carddisp.pl?gene=SMARCD1
TCN2	Transcobalamin 2	Protein Coding	42	GC22P033722	2.13659	https://www.genecards.org/cgi-bin/carddisp.pl?gene=TCN2
UTS2R	Urotensin 2 Receptor	Protein Coding	42	GC17P082374	2.13261	https://www.genecards.org/cgi-bin/carddisp.pl?gene=UTS2R
LDLR	Low Density Lipoprotein Receptor	Protein Coding	50	GC19P011091	2.13207	https://www.genecards.org/cgi-bin/carddisp.pl?gene=LDLR
SENP2	SUMO Specific Peptidase 2	Protein Coding	40	GC03P185582	2.13012	https://www.genecards.org/cgi-bin/carddisp.pl?gene=SENP2
NAA25	N-Alpha-Acetyltransferase 25, NatB Auxiliary Subunit	Protein Coding	34	GC12M112026	2.12749	https://www.genecards.org/cgi-bin/carddisp.pl?gene=NAA25
SHROOM3	Shroom Family Member 3	Protein Coding	37	GC04P076435	2.12648	https://www.genecards.org/cgi-bin/carddisp.pl?gene=SHROOM3
BRD2	Bromodomain Containing 2	Protein Coding	44	GC06P076900	2.12587	https://www.genecards.org/cgi-bin/carddisp.pl?gene=BRD2
THBS1	Thrombospondin 1	Protein Coding	45	GC15P039581	2.12469	https://www.genecards.org/cgi-bin/carddisp.pl?gene=THBS1
MADD	MAP Kinase Activating Death Domain	Protein Coding	43	GC11P047290	2.12447	https://www.genecards.org/cgi-bin/carddisp.pl?gene=MADD
CCN2	Cellular Communication Network Factor 2	Protein Coding	38	GC06M131948	2.12304	https://www.genecards.org/cgi-bin/carddisp.pl?gene=CCN2
ZP3	Zona Pellucida Glycoprotein 3	Protein Coding	43	GC07P076405	2.12198	https://www.genecards.org/cgi-bin/carddisp.pl?gene=ZP3
PIK3CB	Phosphatidylinositol-4,5-Bisphosphate 3-Kinase Catalytic Subunit Beta	Protein Coding	48	GC03M138652	2.12124	https://www.genecards.org/cgi-bin/carddisp.pl?gene=PIK3CB
HTR1D	5-Hydroxytryptamine Receptor 1D	Protein Coding	45	GC01M023191	2.11995	https://www.genecards.org/cgi-bin/carddisp.pl?gene=HTR1D
PLG	Plasminogen	Protein Coding	48	GC06P160702	2.11655	https://www.genecards.org/cgi-bin/carddisp.pl?gene=PLG
AGTR1	Angiotensin II Receptor Type 1	Protein Coding	49	GC03P148697	2.11631	https://www.genecards.org/cgi-bin/carddisp.pl?gene=AGTR1
PARD6G	Par-6 Family Cell Polarity Regulator Gamma	Protein Coding	38	GC18M080157	2.10851	https://www.genecards.org/cgi-bin/carddisp.pl?gene=PARD6G
DACH1	Dachshund Family Transcription Factor 1	Protein Coding	40	GC13M071437	2.108	https://www.genecards.org/cgi-bin/carddisp.pl?gene=DACH1
DKK1	Dickkopf WNT Signaling Pathway Inhibitor 1	Protein Coding	44	GC10P052314	2.10782	https://www.genecards.org/cgi-bin/carddisp.pl?gene=DKK1
ZNF346	Zinc Finger Protein 346	Protein Coding	35	GC05P177022	2.10639	https://www.genecards.org/cgi-bin/carddisp.pl?gene=ZNF346
CXCL11	C-X-C Motif Chemokine Ligand 11	Protein Coding	40	GC04M076033	2.10627	https://www.genecards.org/cgi-bin/carddisp.pl?gene=CXCL11
MIR424	MicroRNA 424	RNA Gene	18	GC0XM134685	2.10584	https://www.genecards.org/cgi-bin/carddisp.pl?gene=MIR424
TCEA1	Transcription Elongation Factor A1	Protein Coding	37	GC08M053966	2.10555	https://www.genecards.org/cgi-bin/carddisp.pl?gene=TCEA1
ALDH9A1	Aldehyde Dehydrogenase 9 Family Member A1	Protein Coding	41	GC01M165677	2.1054	https://www.genecards.org/cgi-bin/carddisp.pl?gene=ALDH9A1
DRD3	Dopamine Receptor D3	Protein Coding	44	GC03M114128	2.10528	https://www.genecards.org/cgi-bin/carddisp.pl?gene=DRD3
BMP7	Bone Morphogenetic Protein 7	Protein Coding	45	GC20M057168	2.09706	https://www.genecards.org/cgi-bin/carddisp.pl?gene=BMP7
CPT2	Carnitine Palmitoyltransferase 2	Protein Coding	49	GC01P053196	2.09323	https://www.genecards.org/cgi-bin/carddisp.pl?gene=CPT2
LCAT	Lecithin-Cholesterol Acyltransferase	Protein Coding	47	GC16M067939	2.09159	https://www.genecards.org/cgi-bin/carddisp.pl?gene=LCAT
BECN1	Beclin 1	Protein Coding	44	GC17M042810	2.08987	https://www.genecards.org/cgi-bin/carddisp.pl?gene=BECN1
MAT1A	Methionine Adenosyltransferase 1A	Protein Coding	46	GC10M080271	2.08871	https://www.genecards.org/cgi-bin/carddisp.pl?gene=MAT1A
MYH7	Myosin Heavy Chain 7	Protein Coding	47	GC14M023412	2.08348	https://www.genecards.org/cgi-bin/carddisp.pl?gene=MYH7
TFAP2C	Transcription Factor AP-2 Gamma	Protein Coding	42	GC20P056629	2.07804	https://www.genecards.org/cgi-bin/carddisp.pl?gene=TFAP2C
LOC106780800	CYP21A2 Recombination Region	Biological Region	2	GC06P078210	2.07537	https://www.genecards.org/cgi-bin/carddisp.pl?gene=LOC106780800
EME1	Essential Meiotic Structure-Specific Endonuclease 1	Protein Coding	39	GC17P050373	2.0743	https://www.genecards.org/cgi-bin/carddisp.pl?gene=EME1
EPS15	Epidermal Growth Factor Receptor Pathway Substrate 15	Protein Coding	44	GC01M051354	2.07426	https://www.genecards.org/cgi-bin/carddisp.pl?gene=EPS15
FGG	Fibrinogen Gamma Chain	Protein Coding	48	GC04M154604	2.07321	https://www.genecards.org/cgi-bin/carddisp.pl?gene=FGG
SERPINF2	Serpin Family F Member 2	Protein Coding	45	GC17P001742	2.07317	https://www.genecards.org/cgi-bin/carddisp.pl?gene=SERPINF2
SSBP3	Single Stranded DNA Binding Protein 3	Protein Coding	37	GC01M054225	2.07247	https://www.genecards.org/cgi-bin/carddisp.pl?gene=SSBP3
KRT19	Keratin 19	Protein Coding	44	GC17M041523	2.07075	https://www.genecards.org/cgi-bin/carddisp.pl?gene=KRT19
SF3B2	Splicing Factor 3b Subunit 2	Protein Coding	38	GC11P066050	2.06997	https://www.genecards.org/cgi-bin/carddisp.pl?gene=SF3B2
MEF2D	Myocyte Enhancer Factor 2D	Protein Coding	45	GC01M156463	2.06952	https://www.genecards.org/cgi-bin/carddisp.pl?gene=MEF2D
IL9	Interleukin 9	Protein Coding	42	GC05M135891	2.06866	https://www.genecards.org/cgi-bin/carddisp.pl?gene=IL9
NR3C2	Nuclear Receptor Subfamily 3 Group C Member 2	Protein Coding	46	GC04M148078	2.06787	https://www.genecards.org/cgi-bin/carddisp.pl?gene=NR3C2
PPFIA2	PTPRF Interacting Protein Alpha 2	Protein Coding	37	GC12M081257	2.06383	https://www.genecards.org/cgi-bin/carddisp.pl?gene=PPFIA2
ALDH1A1	Aldehyde Dehydrogenase 1 Family Member A1	Protein Coding	46	GC09M072900	2.06302	https://www.genecards.org/cgi-bin/carddisp.pl?gene=ALDH1A1
SLC8A1	Solute Carrier Family 8 Member A1	Protein Coding	44	GC02M040078	2.06301	https://www.genecards.org/cgi-bin/carddisp.pl?gene=SLC8A1
ERVK-6	Endogenous Retrovirus Group K Member 6, Envelope	Protein Coding	17	GC07U903184	2.06268	https://www.genecards.org/cgi-bin/carddisp.pl?gene=ERVK-6
ALOX12	Arachidonate 12-Lipoxygenase, 12S Type	Protein Coding	44	GC17P006995	2.06263	https://www.genecards.org/cgi-bin/carddisp.pl?gene=ALOX12
ALYREF	Aly/REF Export Factor	Protein Coding	37	GC17M081887	2.06068	https://www.genecards.org/cgi-bin/carddisp.pl?gene=ALYREF
RICTOR	RPTOR Independent Companion Of MTOR Complex 2	Protein Coding	44	GC05M038937	2.05971	https://www.genecards.org/cgi-bin/carddisp.pl?gene=RICTOR
HSPG2	Heparan Sulfate Proteoglycan 2	Protein Coding	47	GC01M021822	2.05822	https://www.genecards.org/cgi-bin/carddisp.pl?gene=HSPG2
PRPF19	Pre-MRNA Processing Factor 19	Protein Coding	36	GC11M060890	2.05783	https://www.genecards.org/cgi-bin/carddisp.pl?gene=PRPF19
ENPP1	Ectonucleotide Pyrophosphatase/Phosphodiesterase 1	Protein Coding	48	GC06P131808	2.05639	https://www.genecards.org/cgi-bin/carddisp.pl?gene=ENPP1
MSTN	Myostatin	Protein Coding	45	GC02M190055	2.05588	https://www.genecards.org/cgi-bin/carddisp.pl?gene=MSTN
PDK2	Pyruvate Dehydrogenase Kinase 2	Protein Coding	42	GC17P051774	2.05468	https://www.genecards.org/cgi-bin/carddisp.pl?gene=PDK2
GAB1	GRB2 Associated Binding Protein 1	Protein Coding	44	GC04P143336	2.05461	https://www.genecards.org/cgi-bin/carddisp.pl?gene=GAB1
DFFA	DNA Fragmentation Factor Subunit Alpha	Protein Coding	43	GC01M010456	2.05445	https://www.genecards.org/cgi-bin/carddisp.pl?gene=DFFA
TYR	Tyrosinase	Protein Coding	46	GC11P089177	2.05417	https://www.genecards.org/cgi-bin/carddisp.pl?gene=TYR
CCK	Cholecystokinin	Protein Coding	42	GC03M042274	2.05364	https://www.genecards.org/cgi-bin/carddisp.pl?gene=CCK
ZC3H12D	Zinc Finger CCCH-Type Containing 12D	Protein Coding	33	GC06M149446	2.05301	https://www.genecards.org/cgi-bin/carddisp.pl?gene=ZC3H12D
RPS18	Ribosomal Protein S18	Protein Coding	38	GC06P076924	2.05271	https://www.genecards.org/cgi-bin/carddisp.pl?gene=RPS18
OGT	O-Linked N-Acetylglucosamine (GlcNAc) Transferase	Protein Coding	44	GC0XP071534	2.05211	https://www.genecards.org/cgi-bin/carddisp.pl?gene=OGT
LPIN1	Lipin 1	Protein Coding	46	GC02P011677	2.05083	https://www.genecards.org/cgi-bin/carddisp.pl?gene=LPIN1
SPATA22	Spermatogenesis Associated 22	Protein Coding	35	GC17M003440	2.05018	https://www.genecards.org/cgi-bin/carddisp.pl?gene=SPATA22
PIK3CD	Phosphatidylinositol-4,5-Bisphosphate 3-Kinase Catalytic Subunit Delta	Protein Coding	52	GC01P009629	2.04856	https://www.genecards.org/cgi-bin/carddisp.pl?gene=PIK3CD
MIR195	MicroRNA 195	RNA Gene	20	GC17M007018	2.04731	https://www.genecards.org/cgi-bin/carddisp.pl?gene=MIR195
ANXA2	Annexin A2	Protein Coding	47	GC15M060347	2.04335	https://www.genecards.org/cgi-bin/carddisp.pl?gene=ANXA2
HRH1	Histamine Receptor H1	Protein Coding	45	GC03P012069	2.04026	https://www.genecards.org/cgi-bin/carddisp.pl?gene=HRH1
CSTA	Cystatin A	Protein Coding	44	GC03P122325	2.04024	https://www.genecards.org/cgi-bin/carddisp.pl?gene=CSTA
POU5F1	POU Class 5 Homeobox 1	Protein Coding	45	GC06M061255	2.03573	https://www.genecards.org/cgi-bin/carddisp.pl?gene=POU5F1
SULT1A3	Sulfotransferase Family 1A Member 3	Protein Coding	38	GC16P030199	2.03187	https://www.genecards.org/cgi-bin/carddisp.pl?gene=SULT1A3
IFNA2	Interferon Alpha 2	Protein Coding	42	GC09M021384	2.02923	https://www.genecards.org/cgi-bin/carddisp.pl?gene=IFNA2
RORA	RAR Related Orphan Receptor A	Protein Coding	48	GC15M060488	2.02518	https://www.genecards.org/cgi-bin/carddisp.pl?gene=RORA
ROCK2	Rho Associated Coiled-Coil Containing Protein Kinase 2	Protein Coding	46	GC02M011289	2.02479	https://www.genecards.org/cgi-bin/carddisp.pl?gene=ROCK2
CCNQ	Cyclin Q	Protein Coding	28	GC0XM153588	2.02343	https://www.genecards.org/cgi-bin/carddisp.pl?gene=CCNQ
OSM	Oncostatin M	Protein Coding	42	GC22M030262	2.02247	https://www.genecards.org/cgi-bin/carddisp.pl?gene=OSM
NME2	NME/NM23 Nucleoside Diphosphate Kinase 2	Protein Coding	45	GC17P051165	2.0219	https://www.genecards.org/cgi-bin/carddisp.pl?gene=NME2
FAAP24	FA Core Complex Associated Protein 24	Protein Coding	29	GC19P051292	2.02087	https://www.genecards.org/cgi-bin/carddisp.pl?gene=FAAP24
HJV	Hemojuvelin BMP Co-Receptor	Protein Coding	36	GC01M146576	2.01699	https://www.genecards.org/cgi-bin/carddisp.pl?gene=HJV
KEAP1	Kelch Like ECH Associated Protein 1	Protein Coding	47	GC19M010486	2.01456	https://www.genecards.org/cgi-bin/carddisp.pl?gene=KEAP1
NUP54	Nucleoporin 54	Protein Coding	36	GC04M076114	2.01328	https://www.genecards.org/cgi-bin/carddisp.pl?gene=NUP54
GAD1	Glutamate Decarboxylase 1	Protein Coding	49	GC02P170813	2.01086	https://www.genecards.org/cgi-bin/carddisp.pl?gene=GAD1
MME	Membrane Metalloendopeptidase	Protein Coding	49	GC03P155024	2.01086	https://www.genecards.org/cgi-bin/carddisp.pl?gene=MME
GFAP	Glial Fibrillary Acidic Protein	Protein Coding	46	GC17M044905	2.00842	https://www.genecards.org/cgi-bin/carddisp.pl?gene=GFAP
HPS5	HPS5 Biogenesis Of Lysosomal Organelles Complex 2 Subunit 2	Protein Coding	39	GC11M018278	2.00819	https://www.genecards.org/cgi-bin/carddisp.pl?gene=HPS5
ST3GAL4	ST3 Beta-Galactoside Alpha-2,3-Sialyltransferase 4	Protein Coding	41	GC11P126355	2.00773	https://www.genecards.org/cgi-bin/carddisp.pl?gene=ST3GAL4
ANGPT2	Angiopoietin 2	Protein Coding	46	GC08M006499	2.00758	https://www.genecards.org/cgi-bin/carddisp.pl?gene=ANGPT2
AKR1C2	Aldo-Keto Reductase Family 1 Member C2	Protein Coding	45	GC10M004987	2.00397	https://www.genecards.org/cgi-bin/carddisp.pl?gene=AKR1C2
DDAH2	Dimethylarginine Dimethylaminohydrolase 2	Protein Coding	42	GC06M031727	2.00359	https://www.genecards.org/cgi-bin/carddisp.pl?gene=DDAH2
ALPL	Alkaline Phosphatase, Biomineralization Associated	Protein Coding	51	GC01P021508	2.00266	https://www.genecards.org/cgi-bin/carddisp.pl?gene=ALPL
TBX2	T-Box Transcription Factor 2	Protein Coding	45	GC17P061399	2.00235	https://www.genecards.org/cgi-bin/carddisp.pl?gene=TBX2
BLVRA	Biliverdin Reductase A	Protein Coding	44	GC07P043758	1.99964	https://www.genecards.org/cgi-bin/carddisp.pl?gene=BLVRA
CSNK1G1	Casein Kinase 1 Gamma 1	Protein Coding	42	GC15M064165	1.99958	https://www.genecards.org/cgi-bin/carddisp.pl?gene=CSNK1G1
ENG	Endoglin	Protein Coding	46	GC09M127815	1.99742	https://www.genecards.org/cgi-bin/carddisp.pl?gene=ENG
ANGPTL6	Angiopoietin Like 6	Protein Coding	40	GC19M010092	1.99601	https://www.genecards.org/cgi-bin/carddisp.pl?gene=ANGPTL6
MIR122	MicroRNA 122	RNA Gene	22	GC18P058451	1.99407	https://www.genecards.org/cgi-bin/carddisp.pl?gene=MIR122
CYP24A1	Cytochrome P450 Family 24 Subfamily A Member 1	Protein Coding	46	GC20M054153	1.99133	https://www.genecards.org/cgi-bin/carddisp.pl?gene=CYP24A1
CYP2C8	Cytochrome P450 Family 2 Subfamily C Member 8	Protein Coding	47	GC10M095038	1.98888	https://www.genecards.org/cgi-bin/carddisp.pl?gene=CYP2C8
YIF1A	Yip1 Interacting Factor Homolog A, Membrane Trafficking Protein	Protein Coding	34	GC11M084735	1.98875	https://www.genecards.org/cgi-bin/carddisp.pl?gene=YIF1A
ABCC1	ATP Binding Cassette Subfamily C Member 1	Protein Coding	48	GC16P015949	1.98675	https://www.genecards.org/cgi-bin/carddisp.pl?gene=ABCC1
SLC3A2	Solute Carrier Family 3 Member 2	Protein Coding	41	GC11P062856	1.98566	https://www.genecards.org/cgi-bin/carddisp.pl?gene=SLC3A2
AP2B1	Adaptor Related Protein Complex 2 Subunit Beta 1	Protein Coding	41	GC17P035578	1.98256	https://www.genecards.org/cgi-bin/carddisp.pl?gene=AP2B1
UBE2K	Ubiquitin Conjugating Enzyme E2 K	Protein Coding	39	GC04P039700	1.97474	https://www.genecards.org/cgi-bin/carddisp.pl?gene=UBE2K
C5AR1	Complement C5a Receptor 1	Protein Coding	44	GC19P047290	1.97382	https://www.genecards.org/cgi-bin/carddisp.pl?gene=C5AR1
GSK3A	Glycogen Synthase Kinase 3 Alpha	Protein Coding	48	GC19M061925	1.9729	https://www.genecards.org/cgi-bin/carddisp.pl?gene=GSK3A
SAG	S-Antigen Visual Arrestin	Protein Coding	45	GC02P233371	1.96944	https://www.genecards.org/cgi-bin/carddisp.pl?gene=SAG
EPHX1	Epoxide Hydrolase 1	Protein Coding	45	GC01P225810	1.96939	https://www.genecards.org/cgi-bin/carddisp.pl?gene=EPHX1
FGB	Fibrinogen Beta Chain	Protein Coding	46	GC04P154587	1.9679	https://www.genecards.org/cgi-bin/carddisp.pl?gene=FGB
GATA1	GATA Binding Protein 1	Protein Coding	46	GC0XP048786	1.96554	https://www.genecards.org/cgi-bin/carddisp.pl?gene=GATA1
DDX1	DEAD-Box Helicase 1	Protein Coding	43	GC02P015591	1.96489	https://www.genecards.org/cgi-bin/carddisp.pl?gene=DDX1
SOS1	SOS Ras/Rac Guanine Nucleotide Exchange Factor 1	Protein Coding	47	GC02M039016	1.96174	https://www.genecards.org/cgi-bin/carddisp.pl?gene=SOS1
DNMT3A	DNA Methyltransferase 3 Alpha	Protein Coding	50	GC02M025228	1.95973	https://www.genecards.org/cgi-bin/carddisp.pl?gene=DNMT3A
DNAJA3	DnaJ Heat Shock Protein Family (Hsp40) Member A3	Protein Coding	39	GC16P004425	1.9581	https://www.genecards.org/cgi-bin/carddisp.pl?gene=DNAJA3
ADRA1A	Adrenoceptor Alpha 1A	Protein Coding	46	GC08M026747	1.95777	https://www.genecards.org/cgi-bin/carddisp.pl?gene=ADRA1A
DUSP13	Dual Specificity Phosphatase 13	Protein Coding	38	GC10M075094	1.95776	https://www.genecards.org/cgi-bin/carddisp.pl?gene=DUSP13
MARK2	Microtubule Affinity Regulating Kinase 2	Protein Coding	43	GC11P063838	1.95563	https://www.genecards.org/cgi-bin/carddisp.pl?gene=MARK2
PTPN13	Protein Tyrosine Phosphatase Non-Receptor Type 13	Protein Coding	43	GC04P086594	1.95298	https://www.genecards.org/cgi-bin/carddisp.pl?gene=PTPN13
ACTA1	Actin Alpha 1, Skeletal Muscle	Protein Coding	46	GC01M229460	1.95152	https://www.genecards.org/cgi-bin/carddisp.pl?gene=ACTA1
PARP2	Poly(ADP-Ribose) Polymerase 2	Protein Coding	44	GC14P020343	1.9504	https://www.genecards.org/cgi-bin/carddisp.pl?gene=PARP2
ITGB2	Integrin Subunit Beta 2	Protein Coding	49	GC21M044885	1.94876	https://www.genecards.org/cgi-bin/carddisp.pl?gene=ITGB2
UBQLN4	Ubiquilin 4	Protein Coding	39	GC01M156033	1.94767	https://www.genecards.org/cgi-bin/carddisp.pl?gene=UBQLN4
TRPS1	Transcriptional Repressor GATA Binding 1	Protein Coding	45	GC08M115408	1.94286	https://www.genecards.org/cgi-bin/carddisp.pl?gene=TRPS1
SNAP23	Synaptosome Associated Protein 23	Protein Coding	42	GC15P042491	1.93788	https://www.genecards.org/cgi-bin/carddisp.pl?gene=SNAP23
BLOC1S1	Biogenesis Of Lysosomal Organelles Complex 1 Subunit 1	Protein Coding	36	GC12P055852	1.93772	https://www.genecards.org/cgi-bin/carddisp.pl?gene=BLOC1S1
STX4	Syntaxin 4	Protein Coding	41	GC16P039463	1.93721	https://www.genecards.org/cgi-bin/carddisp.pl?gene=STX4
PRDX6	Peroxiredoxin 6	Protein Coding	45	GC01P173477	1.93555	https://www.genecards.org/cgi-bin/carddisp.pl?gene=PRDX6
SOX10	SRY-Box Transcription Factor 10	Protein Coding	45	GC22M056089	1.93234	https://www.genecards.org/cgi-bin/carddisp.pl?gene=SOX10
CYP4A11	Cytochrome P450 Family 4 Subfamily A Member 11	Protein Coding	44	GC01M046929	1.93181	https://www.genecards.org/cgi-bin/carddisp.pl?gene=CYP4A11
NFYA	Nuclear Transcription Factor Y Subunit Alpha	Protein Coding	38	GC06P077043	1.92868	https://www.genecards.org/cgi-bin/carddisp.pl?gene=NFYA
BHMT	Betaine--Homocysteine S-Methyltransferase	Protein Coding	41	GC05P079111	1.92679	https://www.genecards.org/cgi-bin/carddisp.pl?gene=BHMT
SART1	Spliceosome Associated Factor 1, Recruiter Of U4/U6.U5 Tri-SnRNP	Protein Coding	40	GC11P069032	1.92606	https://www.genecards.org/cgi-bin/carddisp.pl?gene=SART1
DCN	Decorin	Protein Coding	47	GC12M091140	1.92401	https://www.genecards.org/cgi-bin/carddisp.pl?gene=DCN
SPARC	Secreted Protein Acidic And Cysteine Rich	Protein Coding	49	GC05M151661	1.92345	https://www.genecards.org/cgi-bin/carddisp.pl?gene=SPARC
PKD2	Polycystin 2, Transient Receptor Potential Cation Channel	Protein Coding	46	GC04P088007	1.92293	https://www.genecards.org/cgi-bin/carddisp.pl?gene=PKD2
RARS1	Arginyl-TRNA Synthetase 1	Protein Coding	36	GC05P168487	1.92116	https://www.genecards.org/cgi-bin/carddisp.pl?gene=RARS1
MIR27A	MicroRNA 27a	RNA Gene	24	GC19M014387	1.92019	https://www.genecards.org/cgi-bin/carddisp.pl?gene=MIR27A
MIR106A	MicroRNA 106a	RNA Gene	20	GC0XM134219	1.91522	https://www.genecards.org/cgi-bin/carddisp.pl?gene=MIR106A
RING1	Ring Finger Protein 1	Protein Coding	41	GC06P033208	1.91446	https://www.genecards.org/cgi-bin/carddisp.pl?gene=RING1
PYGL	Glycogen Phosphorylase L	Protein Coding	46	GC14M050857	1.91399	https://www.genecards.org/cgi-bin/carddisp.pl?gene=PYGL
IGFBP7	Insulin Like Growth Factor Binding Protein 7	Protein Coding	45	GC04M057030	1.90793	https://www.genecards.org/cgi-bin/carddisp.pl?gene=IGFBP7
HSD17B10	Hydroxysteroid 17-Beta Dehydrogenase 10	Protein Coding	44	GC0XM053431	1.90693	https://www.genecards.org/cgi-bin/carddisp.pl?gene=HSD17B10
CCR2	C-C Motif Chemokine Receptor 2	Protein Coding	44	GC03P046356	1.90545	https://www.genecards.org/cgi-bin/carddisp.pl?gene=CCR2
CD58	CD58 Molecule	Protein Coding	40	GC01M116514	1.90452	https://www.genecards.org/cgi-bin/carddisp.pl?gene=CD58
PBX1	PBX Homeobox 1	Protein Coding	48	GC01P164524	1.90376	https://www.genecards.org/cgi-bin/carddisp.pl?gene=PBX1
CETP	Cholesteryl Ester Transfer Protein	Protein Coding	47	GC16P056961	1.90281	https://www.genecards.org/cgi-bin/carddisp.pl?gene=CETP
DGKQ	Diacylglycerol Kinase Theta	Protein Coding	41	GC04M000958	1.90028	https://www.genecards.org/cgi-bin/carddisp.pl?gene=DGKQ
SLC7A11	Solute Carrier Family 7 Member 11	Protein Coding	43	GC04M138164	1.89994	https://www.genecards.org/cgi-bin/carddisp.pl?gene=SLC7A11
CCR6	C-C Motif Chemokine Receptor 6	Protein Coding	44	GC06P167111	1.89883	https://www.genecards.org/cgi-bin/carddisp.pl?gene=CCR6
MIR100	MicroRNA 100	RNA Gene	22	GC11M122152	1.89699	https://www.genecards.org/cgi-bin/carddisp.pl?gene=MIR100
VDAC1	Voltage Dependent Anion Channel 1	Protein Coding	45	GC05M133975	1.89627	https://www.genecards.org/cgi-bin/carddisp.pl?gene=VDAC1
EHMT2	Euchromatic Histone Lysine Methyltransferase 2	Protein Coding	44	GC06M031879	1.89552	https://www.genecards.org/cgi-bin/carddisp.pl?gene=EHMT2
SIM1	SIM BHLH Transcription Factor 1	Protein Coding	41	GC06M100386	1.89438	https://www.genecards.org/cgi-bin/carddisp.pl?gene=SIM1
KRT1	Keratin 1	Protein Coding	46	GC12M052674	1.89117	https://www.genecards.org/cgi-bin/carddisp.pl?gene=KRT1
SLC22A2	Solute Carrier Family 22 Member 2	Protein Coding	44	GC06M160185	1.88962	https://www.genecards.org/cgi-bin/carddisp.pl?gene=SLC22A2
SEPTIN4	Septin 4	Protein Coding	30	GC17M058522	1.88693	https://www.genecards.org/cgi-bin/carddisp.pl?gene=SEPTIN4
CD80	CD80 Molecule	Protein Coding	41	GC03M119524	1.88608	https://www.genecards.org/cgi-bin/carddisp.pl?gene=CD80
POU4F1	POU Class 4 Homeobox 1	Protein Coding	39	GC13M078598	1.88419	https://www.genecards.org/cgi-bin/carddisp.pl?gene=POU4F1
EPHB4	EPH Receptor B4	Protein Coding	51	GC07M101609	1.88169	https://www.genecards.org/cgi-bin/carddisp.pl?gene=EPHB4
HBG1	Hemoglobin Subunit Gamma 1	Protein Coding	42	GC11M006225	1.88148	https://www.genecards.org/cgi-bin/carddisp.pl?gene=HBG1
IGF2R	Insulin Like Growth Factor 2 Receptor	Protein Coding	46	GC06P159969	1.88096	https://www.genecards.org/cgi-bin/carddisp.pl?gene=IGF2R
CYP27B1	Cytochrome P450 Family 27 Subfamily B Member 1	Protein Coding	47	GC12M057757	1.88053	https://www.genecards.org/cgi-bin/carddisp.pl?gene=CYP27B1
PYGB	Glycogen Phosphorylase B	Protein Coding	42	GC20P025248	1.87864	https://www.genecards.org/cgi-bin/carddisp.pl?gene=PYGB
RBM14	RNA Binding Motif Protein 14	Protein Coding	36	GC11P069114	1.87856	https://www.genecards.org/cgi-bin/carddisp.pl?gene=RBM14
AHSG	Alpha 2-HS Glycoprotein	Protein Coding	44	GC03P186622	1.87723	https://www.genecards.org/cgi-bin/carddisp.pl?gene=AHSG
SOCS3	Suppressor Of Cytokine Signaling 3	Protein Coding	42	GC17M078356	1.87411	https://www.genecards.org/cgi-bin/carddisp.pl?gene=SOCS3
SLC5A6	Solute Carrier Family 5 Member 6	Protein Coding	45	GC02M027201	1.87333	https://www.genecards.org/cgi-bin/carddisp.pl?gene=SLC5A6
DAB2	DAB Adaptor Protein 2	Protein Coding	42	GC05M039371	1.87306	https://www.genecards.org/cgi-bin/carddisp.pl?gene=DAB2
SLC6A8	Solute Carrier Family 6 Member 8	Protein Coding	46	GC0XP153688	1.87294	https://www.genecards.org/cgi-bin/carddisp.pl?gene=SLC6A8
SLC9A3R1	SLC9A3 Regulator 1	Protein Coding	45	GC17P074749	1.87066	https://www.genecards.org/cgi-bin/carddisp.pl?gene=SLC9A3R1
PIK3C3	Phosphatidylinositol 3-Kinase Catalytic Subunit Type 3	Protein Coding	48	GC18P041955	1.86861	https://www.genecards.org/cgi-bin/carddisp.pl?gene=PIK3C3
GP1BA	Glycoprotein Ib Platelet Subunit Alpha	Protein Coding	46	GC17P004932	1.86777	https://www.genecards.org/cgi-bin/carddisp.pl?gene=GP1BA
PFN1	Profilin 1	Protein Coding	46	GC17M004945	1.86759	https://www.genecards.org/cgi-bin/carddisp.pl?gene=PFN1
GATA2	GATA Binding Protein 2	Protein Coding	48	GC03M128479	1.865	https://www.genecards.org/cgi-bin/carddisp.pl?gene=GATA2
TLR9	Toll Like Receptor 9	Protein Coding	45	GC03M052222	1.86408	https://www.genecards.org/cgi-bin/carddisp.pl?gene=TLR9
GNB3	G Protein Subunit Beta 3	Protein Coding	46	GC12P006839	1.86177	https://www.genecards.org/cgi-bin/carddisp.pl?gene=GNB3
RPL35A	Ribosomal Protein L35a	Protein Coding	42	GC03P197949	1.86153	https://www.genecards.org/cgi-bin/carddisp.pl?gene=RPL35A
MBP	Myelin Basic Protein	Protein Coding	44	GC18M076978	1.85811	https://www.genecards.org/cgi-bin/carddisp.pl?gene=MBP
FBXO6	F-Box Protein 6	Protein Coding	36	GC01P011664	1.85595	https://www.genecards.org/cgi-bin/carddisp.pl?gene=FBXO6
CASP14	Caspase 14	Protein Coding	45	GC19P015049	1.85371	https://www.genecards.org/cgi-bin/carddisp.pl?gene=CASP14
LMBRD1	LMBR1 Domain Containing 1	Protein Coding	39	GC06M069675	1.84887	https://www.genecards.org/cgi-bin/carddisp.pl?gene=LMBRD1
VPS52	VPS52 Subunit Of GARP Complex	Protein Coding	34	GC06M061394	1.84883	https://www.genecards.org/cgi-bin/carddisp.pl?gene=VPS52
NTHL1	Nth Like DNA Glycosylase 1	Protein Coding	44	GC16M006280	1.84764	https://www.genecards.org/cgi-bin/carddisp.pl?gene=NTHL1
PIBF1	Progesterone Immunomodulatory Binding Factor 1	Protein Coding	41	GC13P072782	1.84627	https://www.genecards.org/cgi-bin/carddisp.pl?gene=PIBF1
TNPO1	Transportin 1	Protein Coding	40	GC05P072816	1.84567	https://www.genecards.org/cgi-bin/carddisp.pl?gene=TNPO1
AVEN	Apoptosis And Caspase Activation Inhibitor	Protein Coding	36	GC15M033853	1.84448	https://www.genecards.org/cgi-bin/carddisp.pl?gene=AVEN
INHBB	Inhibin Subunit Beta B	Protein Coding	42	GC02P121070	1.84421	https://www.genecards.org/cgi-bin/carddisp.pl?gene=INHBB
SMN1	Survival Of Motor Neuron 1, Telomeric	Protein Coding	41	GC05P070924	1.84307	https://www.genecards.org/cgi-bin/carddisp.pl?gene=SMN1
G3BP1	G3BP Stress Granule Assembly Factor 1	Protein Coding	39	GC05P151771	1.83971	https://www.genecards.org/cgi-bin/carddisp.pl?gene=G3BP1
CTSD	Cathepsin D	Protein Coding	50	GC11M001752	1.83695	https://www.genecards.org/cgi-bin/carddisp.pl?gene=CTSD
ARNT	Aryl Hydrocarbon Receptor Nuclear Translocator	Protein Coding	44	GC01M150809	1.83662	https://www.genecards.org/cgi-bin/carddisp.pl?gene=ARNT
KHSRP	KH-Type Splicing Regulatory Protein	Protein Coding	41	GC19M006413	1.83658	https://www.genecards.org/cgi-bin/carddisp.pl?gene=KHSRP
SNRPD2	Small Nuclear Ribonucleoprotein D2 Polypeptide	Protein Coding	39	GC19M062042	1.83622	https://www.genecards.org/cgi-bin/carddisp.pl?gene=SNRPD2
ITGAL	Integrin Subunit Alpha L	Protein Coding	45	GC16P030472	1.83498	https://www.genecards.org/cgi-bin/carddisp.pl?gene=ITGAL
MLEC	Malectin	Protein Coding	36	GC12P120687	1.83142	https://www.genecards.org/cgi-bin/carddisp.pl?gene=MLEC
SLC7A5	Solute Carrier Family 7 Member 5	Protein Coding	44	GC16M087830	1.8301	https://www.genecards.org/cgi-bin/carddisp.pl?gene=SLC7A5
IKBKG	Inhibitor Of Nuclear Factor Kappa B Kinase Regulatory Subunit Gamma	Protein Coding	47	GC0XP154541	1.82686	https://www.genecards.org/cgi-bin/carddisp.pl?gene=IKBKG
TPPP	Tubulin Polymerization Promoting Protein	Protein Coding	40	GC05M000659	1.82436	https://www.genecards.org/cgi-bin/carddisp.pl?gene=TPPP
IRAK4	Interleukin 1 Receptor Associated Kinase 4	Protein Coding	46	GC12P043758	1.82347	https://www.genecards.org/cgi-bin/carddisp.pl?gene=IRAK4
SLC24A3	Solute Carrier Family 24 Member 3	Protein Coding	39	GC20P019212	1.82068	https://www.genecards.org/cgi-bin/carddisp.pl?gene=SLC24A3
PCSK6	Proprotein Convertase Subtilisin/Kexin Type 6	Protein Coding	41	GC15M114818	1.82046	https://www.genecards.org/cgi-bin/carddisp.pl?gene=PCSK6
NAA20	N-Alpha-Acetyltransferase 20, NatB Catalytic Subunit	Protein Coding	36	GC20P020018	1.819	https://www.genecards.org/cgi-bin/carddisp.pl?gene=NAA20
FGF10	Fibroblast Growth Factor 10	Protein Coding	46	GC05M044340	1.81569	https://www.genecards.org/cgi-bin/carddisp.pl?gene=FGF10
ADAMTSL1	ADAMTS Like 1	Protein Coding	42	GC09P017906	1.81154	https://www.genecards.org/cgi-bin/carddisp.pl?gene=ADAMTSL1
TBPL1	TATA-Box Binding Protein Like 1	Protein Coding	38	GC06P133952	1.80997	https://www.genecards.org/cgi-bin/carddisp.pl?gene=TBPL1
UBE2E2	Ubiquitin Conjugating Enzyme E2 E2	Protein Coding	39	GC03P023221	1.80927	https://www.genecards.org/cgi-bin/carddisp.pl?gene=UBE2E2
GAL	Galanin And GMAP Prepropeptide	Protein Coding	44	GC11P069367	1.80884	https://www.genecards.org/cgi-bin/carddisp.pl?gene=GAL
ARCN1	Archain 1	Protein Coding	42	GC11P118572	1.80513	https://www.genecards.org/cgi-bin/carddisp.pl?gene=ARCN1
AKR1A1	Aldo-Keto Reductase Family 1 Member A1	Protein Coding	44	GC01P045550	1.8	https://www.genecards.org/cgi-bin/carddisp.pl?gene=AKR1A1
SHMT1	Serine Hydroxymethyltransferase 1	Protein Coding	45	GC17M024669	1.79929	https://www.genecards.org/cgi-bin/carddisp.pl?gene=SHMT1
MINK1	Misshapen Like Kinase 1	Protein Coding	41	GC17P004833	1.79861	https://www.genecards.org/cgi-bin/carddisp.pl?gene=MINK1
ADRA1B	Adrenoceptor Alpha 1B	Protein Coding	46	GC05P159867	1.79829	https://www.genecards.org/cgi-bin/carddisp.pl?gene=ADRA1B
LARP4B	La Ribonucleoprotein 4B	Protein Coding	33	GC10M000806	1.79562	https://www.genecards.org/cgi-bin/carddisp.pl?gene=LARP4B
EIF2S2	Eukaryotic Translation Initiation Factor 2 Subunit Beta	Protein Coding	40	GC20M034088	1.79366	https://www.genecards.org/cgi-bin/carddisp.pl?gene=EIF2S2
PRKAA2	Protein Kinase AMP-Activated Catalytic Subunit Alpha 2	Protein Coding	50	GC01P056645	1.78929	https://www.genecards.org/cgi-bin/carddisp.pl?gene=PRKAA2
KRT16	Keratin 16	Protein Coding	42	GC17M041609	1.78823	https://www.genecards.org/cgi-bin/carddisp.pl?gene=KRT16
SNRPF	Small Nuclear Ribonucleoprotein Polypeptide F	Protein Coding	38	GC12P095858	1.78778	https://www.genecards.org/cgi-bin/carddisp.pl?gene=SNRPF
CTDSP1	CTD Small Phosphatase 1	Protein Coding	40	GC02P218398	1.78709	https://www.genecards.org/cgi-bin/carddisp.pl?gene=CTDSP1
DLG4	Discs Large MAGUK Scaffold Protein 4	Protein Coding	47	GC17M007189	1.78671	https://www.genecards.org/cgi-bin/carddisp.pl?gene=DLG4
H1-0	H1.0 Linker Histone	Protein Coding	32	GC22P038270	1.78651	https://www.genecards.org/cgi-bin/carddisp.pl?gene=H1-0
PRKAG1	Protein Kinase AMP-Activated Non-Catalytic Subunit Gamma 1	Protein Coding	47	GC12M049002	1.78182	https://www.genecards.org/cgi-bin/carddisp.pl?gene=PRKAG1
GTPBP4	GTP Binding Protein 4	Protein Coding	37	GC10P000988	1.78047	https://www.genecards.org/cgi-bin/carddisp.pl?gene=GTPBP4
CADM1	Cell Adhesion Molecule 1	Protein Coding	42	GC11M115169	1.77812	https://www.genecards.org/cgi-bin/carddisp.pl?gene=CADM1
RTCA	RNA 3'-Terminal Phosphate Cyclase	Protein Coding	36	GC01P100266	1.77531	https://www.genecards.org/cgi-bin/carddisp.pl?gene=RTCA
DROSHA	Drosha Ribonuclease III	Protein Coding	42	GC05M031401	1.77309	https://www.genecards.org/cgi-bin/carddisp.pl?gene=DROSHA
CEL	Carboxyl Ester Lipase	Protein Coding	47	GC09P133061	1.77201	https://www.genecards.org/cgi-bin/carddisp.pl?gene=CEL
RD3	RD3 Regulator Of GUCY2D	Protein Coding	38	GC01M211476	1.77145	https://www.genecards.org/cgi-bin/carddisp.pl?gene=RD3
SMN2	Survival Of Motor Neuron 2, Centromeric	Protein Coding	41	GC05P070049	1.7679	https://www.genecards.org/cgi-bin/carddisp.pl?gene=SMN2
WDR48	WD Repeat Domain 48	Protein Coding	38	GC03P039052	1.76448	https://www.genecards.org/cgi-bin/carddisp.pl?gene=WDR48
KIF2B	Kinesin Family Member 2B	Protein Coding	37	GC17P053822	1.76189	https://www.genecards.org/cgi-bin/carddisp.pl?gene=KIF2B
CRABP2	Cellular Retinoic Acid Binding Protein 2	Protein Coding	43	GC01M156701	1.76159	https://www.genecards.org/cgi-bin/carddisp.pl?gene=CRABP2
GBA	Glucosylceramidase Beta	Protein Coding	48	GC01M155234	1.75799	https://www.genecards.org/cgi-bin/carddisp.pl?gene=GBA
GDF15	Growth Differentiation Factor 15	Protein Coding	42	GC19P050952	1.75788	https://www.genecards.org/cgi-bin/carddisp.pl?gene=GDF15
FURIN	Furin, Paired Basic Amino Acid Cleaving Enzyme	Protein Coding	45	GC15P090868	1.7578	https://www.genecards.org/cgi-bin/carddisp.pl?gene=FURIN
MAP2K3	Mitogen-Activated Protein Kinase Kinase 3	Protein Coding	48	GC17P049577	1.75747	https://www.genecards.org/cgi-bin/carddisp.pl?gene=MAP2K3
CKAP4	Cytoskeleton Associated Protein 4	Protein Coding	37	GC12M106237	1.75743	https://www.genecards.org/cgi-bin/carddisp.pl?gene=CKAP4
PABPN1	Poly(A) Binding Protein Nuclear 1	Protein Coding	44	GC14P031130	1.75506	https://www.genecards.org/cgi-bin/carddisp.pl?gene=PABPN1
INHBA	Inhibin Subunit Beta A	Protein Coding	44	GC07M041668	1.75436	https://www.genecards.org/cgi-bin/carddisp.pl?gene=INHBA
IL21	Interleukin 21	Protein Coding	42	GC04M122612	1.75243	https://www.genecards.org/cgi-bin/carddisp.pl?gene=IL21
CDSN	Corneodesmosin	Protein Coding	42	GC06M031115	1.75151	https://www.genecards.org/cgi-bin/carddisp.pl?gene=CDSN
GTF2E2	General Transcription Factor IIE Subunit 2	Protein Coding	42	GC08M030578	1.75142	https://www.genecards.org/cgi-bin/carddisp.pl?gene=GTF2E2
TAT	Tyrosine Aminotransferase	Protein Coding	44	GC16M071565	1.75082	https://www.genecards.org/cgi-bin/carddisp.pl?gene=TAT
CXCR2	C-X-C Motif Chemokine Receptor 2	Protein Coding	48	GC02P218125	1.7494	https://www.genecards.org/cgi-bin/carddisp.pl?gene=CXCR2
TROAP	Trophinin Associated Protein	Protein Coding	34	GC12P049323	1.74903	https://www.genecards.org/cgi-bin/carddisp.pl?gene=TROAP
PGAM1	Phosphoglycerate Mutase 1	Protein Coding	43	GC10P097426	1.74896	https://www.genecards.org/cgi-bin/carddisp.pl?gene=PGAM1
ADRA1D	Adrenoceptor Alpha 1D	Protein Coding	45	GC20M004220	1.74883	https://www.genecards.org/cgi-bin/carddisp.pl?gene=ADRA1D
IL17F	Interleukin 17F	Protein Coding	42	GC06M061661	1.74841	https://www.genecards.org/cgi-bin/carddisp.pl?gene=IL17F
ADD1	Adducin 1	Protein Coding	44	GC04P002855	1.74688	https://www.genecards.org/cgi-bin/carddisp.pl?gene=ADD1
CLK2	CDC Like Kinase 2	Protein Coding	41	GC01M155262	1.74449	https://www.genecards.org/cgi-bin/carddisp.pl?gene=CLK2
OPRD1	Opioid Receptor Delta 1	Protein Coding	44	GC01P028812	1.74402	https://www.genecards.org/cgi-bin/carddisp.pl?gene=OPRD1
S100P	S100 Calcium Binding Protein P	Protein Coding	39	GC04P006700	1.74257	https://www.genecards.org/cgi-bin/carddisp.pl?gene=S100P
DYRK3	Dual Specificity Tyrosine Phosphorylation Regulated Kinase 3	Protein Coding	41	GC01P206636	1.74173	https://www.genecards.org/cgi-bin/carddisp.pl?gene=DYRK3
EPHA3	EPH Receptor A3	Protein Coding	45	GC03P089077	1.7404	https://www.genecards.org/cgi-bin/carddisp.pl?gene=EPHA3
ADSS1	Adenylosuccinate Synthase 1	Protein Coding	35	GC14P108837	1.74012	https://www.genecards.org/cgi-bin/carddisp.pl?gene=ADSS1
H2BC12L	H2B Clustered Histone 12 Like	Protein Coding	22	GC21P043569	1.74007	https://www.genecards.org/cgi-bin/carddisp.pl?gene=H2BC12L
RAI1	Retinoic Acid Induced 1	Protein Coding	40	GC17P017682	1.73561	https://www.genecards.org/cgi-bin/carddisp.pl?gene=RAI1
SQSTM1	Sequestosome 1	Protein Coding	47	GC05P179806	1.73483	https://www.genecards.org/cgi-bin/carddisp.pl?gene=SQSTM1
AVPR1A	Arginine Vasopressin Receptor 1A	Protein Coding	46	GC12M063142	1.73146	https://www.genecards.org/cgi-bin/carddisp.pl?gene=AVPR1A
TACR3	Tachykinin Receptor 3	Protein Coding	49	GC04M103586	1.73112	https://www.genecards.org/cgi-bin/carddisp.pl?gene=TACR3
AP2A1	Adaptor Related Protein Complex 2 Subunit Alpha 1	Protein Coding	39	GC19P052353	1.72953	https://www.genecards.org/cgi-bin/carddisp.pl?gene=AP2A1
STX3	Syntaxin 3	Protein Coding	41	GC11P059713	1.72929	https://www.genecards.org/cgi-bin/carddisp.pl?gene=STX3
SPI1	Spi-1 Proto-Oncogene	Protein Coding	42	GC11M084329	1.72825	https://www.genecards.org/cgi-bin/carddisp.pl?gene=SPI1
CAMK2D	Calcium/Calmodulin Dependent Protein Kinase II Delta	Protein Coding	48	GC04M113418	1.727	https://www.genecards.org/cgi-bin/carddisp.pl?gene=CAMK2D
DDR2	Discoidin Domain Receptor Tyrosine Kinase 2	Protein Coding	50	GC01P162631	1.7257	https://www.genecards.org/cgi-bin/carddisp.pl?gene=DDR2
DNTT	DNA Nucleotidylexotransferase	Protein Coding	41	GC10P096304	1.72564	https://www.genecards.org/cgi-bin/carddisp.pl?gene=DNTT
FGF3	Fibroblast Growth Factor 3	Protein Coding	44	GC11M084878	1.72515	https://www.genecards.org/cgi-bin/carddisp.pl?gene=FGF3
KRT15	Keratin 15	Protein Coding	39	GC17M041513	1.72367	https://www.genecards.org/cgi-bin/carddisp.pl?gene=KRT15
ADRA2C	Adrenoceptor Alpha 2C	Protein Coding	45	GC04P003766	1.72153	https://www.genecards.org/cgi-bin/carddisp.pl?gene=ADRA2C
F8	Coagulation Factor VIII	Protein Coding	46	GC0XM154835	1.72128	https://www.genecards.org/cgi-bin/carddisp.pl?gene=F8
NLRP3	NLR Family Pyrin Domain Containing 3	Protein Coding	46	GC01P247415	1.71932	https://www.genecards.org/cgi-bin/carddisp.pl?gene=NLRP3
GNAI1	G Protein Subunit Alpha I1	Protein Coding	45	GC07P079769	1.71896	https://www.genecards.org/cgi-bin/carddisp.pl?gene=GNAI1
UGGT2	UDP-Glucose Glycoprotein Glucosyltransferase 2	Protein Coding	38	GC13M095801	1.71881	https://www.genecards.org/cgi-bin/carddisp.pl?gene=UGGT2
IL18R1	Interleukin 18 Receptor 1	Protein Coding	42	GC02P102311	1.71766	https://www.genecards.org/cgi-bin/carddisp.pl?gene=IL18R1
NDUFA9	NADH:Ubiquinone Oxidoreductase Subunit A9	Protein Coding	44	GC12P004649	1.7127	https://www.genecards.org/cgi-bin/carddisp.pl?gene=NDUFA9
ADCYAP1	Adenylate Cyclase Activating Polypeptide 1	Protein Coding	42	GC18P000895	1.71149	https://www.genecards.org/cgi-bin/carddisp.pl?gene=ADCYAP1
CD38	CD38 Molecule	Protein Coding	45	GC04P017266	1.71123	https://www.genecards.org/cgi-bin/carddisp.pl?gene=CD38
IRF5	Interferon Regulatory Factor 5	Protein Coding	46	GC07P128937	1.71029	https://www.genecards.org/cgi-bin/carddisp.pl?gene=IRF5
GDI1	GDP Dissociation Inhibitor 1	Protein Coding	44	GC0XP154436	1.70895	https://www.genecards.org/cgi-bin/carddisp.pl?gene=GDI1
MIR210	MicroRNA 210	RNA Gene	22	GC11M002651	1.70057	https://www.genecards.org/cgi-bin/carddisp.pl?gene=MIR210
HBG2	Hemoglobin Subunit Gamma 2	Protein Coding	41	GC11M006236	1.69648	https://www.genecards.org/cgi-bin/carddisp.pl?gene=HBG2
C11orf80	Chromosome 11 Open Reading Frame 80	Protein Coding	35	GC11P066744	1.69579	https://www.genecards.org/cgi-bin/carddisp.pl?gene=C11orf80
IQCB1	IQ Motif Containing B1	Protein Coding	41	GC03M121769	1.68925	https://www.genecards.org/cgi-bin/carddisp.pl?gene=IQCB1
SLC6A2	Solute Carrier Family 6 Member 2	Protein Coding	48	GC16P055656	1.68915	https://www.genecards.org/cgi-bin/carddisp.pl?gene=SLC6A2
CYP3A7	Cytochrome P450 Family 3 Subfamily A Member 7	Protein Coding	42	GC07M099705	1.68295	https://www.genecards.org/cgi-bin/carddisp.pl?gene=CYP3A7
SUMO2	Small Ubiquitin Like Modifier 2	Protein Coding	38	GC17M075165	1.68275	https://www.genecards.org/cgi-bin/carddisp.pl?gene=SUMO2
SERBP1	SERPINE1 MRNA Binding Protein 1	Protein Coding	36	GC01M067407	1.68102	https://www.genecards.org/cgi-bin/carddisp.pl?gene=SERBP1
DBT	Dihydrolipoamide Branched Chain Transacylase E2	Protein Coding	42	GC01M100186	1.68051	https://www.genecards.org/cgi-bin/carddisp.pl?gene=DBT
BYSL	Bystin Like	Protein Coding	37	GC06P077053	1.67991	https://www.genecards.org/cgi-bin/carddisp.pl?gene=BYSL
MYH6	Myosin Heavy Chain 6	Protein Coding	46	GC14M023381	1.67542	https://www.genecards.org/cgi-bin/carddisp.pl?gene=MYH6
LIMA1	LIM Domain And Actin Binding 1	Protein Coding	39	GC12M050175	1.67458	https://www.genecards.org/cgi-bin/carddisp.pl?gene=LIMA1
SLCO2B1	Solute Carrier Organic Anion Transporter Family Member 2B1	Protein Coding	44	GC11P077446	1.67429	https://www.genecards.org/cgi-bin/carddisp.pl?gene=SLCO2B1
ABCC4	ATP Binding Cassette Subfamily C Member 4	Protein Coding	46	GC13M095019	1.67413	https://www.genecards.org/cgi-bin/carddisp.pl?gene=ABCC4
PGD	Phosphogluconate Dehydrogenase	Protein Coding	46	GC01P010398	1.67412	https://www.genecards.org/cgi-bin/carddisp.pl?gene=PGD
UTS2	Urotensin 2	Protein Coding	40	GC01M007843	1.67182	https://www.genecards.org/cgi-bin/carddisp.pl?gene=UTS2
AQP11	Aquaporin 11	Protein Coding	34	GC11P077589	1.66884	https://www.genecards.org/cgi-bin/carddisp.pl?gene=AQP11
KCNA4	Potassium Voltage-Gated Channel Subfamily A Member 4	Protein Coding	44	GC11M030009	1.66844	https://www.genecards.org/cgi-bin/carddisp.pl?gene=KCNA4
PRPS1	Phosphoribosyl Pyrophosphate Synthetase 1	Protein Coding	46	GC0XP107628	1.66701	https://www.genecards.org/cgi-bin/carddisp.pl?gene=PRPS1
HGS	Hepatocyte Growth Factor-Regulated Tyrosine Kinase Substrate	Protein Coding	43	GC17P081683	1.66686	https://www.genecards.org/cgi-bin/carddisp.pl?gene=HGS
ACHE	Acetylcholinesterase (Cartwright Blood Group)	Protein Coding	45	GC07M100889	1.66288	https://www.genecards.org/cgi-bin/carddisp.pl?gene=ACHE
LMOD1	Leiomodin 1	Protein Coding	41	GC01M201896	1.66223	https://www.genecards.org/cgi-bin/carddisp.pl?gene=LMOD1
FBXO22	F-Box Protein 22	Protein Coding	33	GC15P075903	1.65996	https://www.genecards.org/cgi-bin/carddisp.pl?gene=FBXO22
BPI	Bactericidal Permeability Increasing Protein	Protein Coding	41	GC20P038304	1.6591	https://www.genecards.org/cgi-bin/carddisp.pl?gene=BPI
SSNA1	SS Nuclear Autoantigen 1	Protein Coding	36	GC09P137188	1.65765	https://www.genecards.org/cgi-bin/carddisp.pl?gene=SSNA1
TPO	Thyroid Peroxidase	Protein Coding	48	GC02P001374	1.65691	https://www.genecards.org/cgi-bin/carddisp.pl?gene=TPO
SURF6	Surfeit 6	Protein Coding	34	GC09M133331	1.65496	https://www.genecards.org/cgi-bin/carddisp.pl?gene=SURF6
SFTPC	Surfactant Protein C	Protein Coding	42	GC08P022156	1.65482	https://www.genecards.org/cgi-bin/carddisp.pl?gene=SFTPC
MMP7	Matrix Metallopeptidase 7	Protein Coding	47	GC11M102425	1.65379	https://www.genecards.org/cgi-bin/carddisp.pl?gene=MMP7
STIM1	Stromal Interaction Molecule 1	Protein Coding	48	GC11P003855	1.65358	https://www.genecards.org/cgi-bin/carddisp.pl?gene=STIM1
CYP7A1	Cytochrome P450 Family 7 Subfamily A Member 1	Protein Coding	44	GC08M058476	1.65332	https://www.genecards.org/cgi-bin/carddisp.pl?gene=CYP7A1
NAA15	N-Alpha-Acetyltransferase 15, NatA Auxiliary Subunit	Protein Coding	39	GC04P139301	1.65243	https://www.genecards.org/cgi-bin/carddisp.pl?gene=NAA15
SETD7	SET Domain Containing 7, Histone Lysine Methyltransferase	Protein Coding	42	GC04M139495	1.65241	https://www.genecards.org/cgi-bin/carddisp.pl?gene=SETD7
ALDH5A1	Aldehyde Dehydrogenase 5 Family Member A1	Protein Coding	46	GC06P024494	1.65234	https://www.genecards.org/cgi-bin/carddisp.pl?gene=ALDH5A1
DAP3	Death Associated Protein 3	Protein Coding	40	GC01P155758	1.65079	https://www.genecards.org/cgi-bin/carddisp.pl?gene=DAP3
MYL2	Myosin Light Chain 2	Protein Coding	48	GC12M110910	1.64964	https://www.genecards.org/cgi-bin/carddisp.pl?gene=MYL2
RGS14	Regulator Of G Protein Signaling 14	Protein Coding	41	GC05P177357	1.64867	https://www.genecards.org/cgi-bin/carddisp.pl?gene=RGS14
EDNRB	Endothelin Receptor Type B	Protein Coding	48	GC13M077895	1.64676	https://www.genecards.org/cgi-bin/carddisp.pl?gene=EDNRB
SPAG9	Sperm Associated Antigen 9	Protein Coding	41	GC17M050962	1.6456	https://www.genecards.org/cgi-bin/carddisp.pl?gene=SPAG9
PIK3R3	Phosphoinositide-3-Kinase Regulatory Subunit 3	Protein Coding	42	GC01M046041	1.64458	https://www.genecards.org/cgi-bin/carddisp.pl?gene=PIK3R3
MAP4K4	Mitogen-Activated Protein Kinase Kinase Kinase Kinase 4	Protein Coding	47	GC02P101696	1.64412	https://www.genecards.org/cgi-bin/carddisp.pl?gene=MAP4K4
GRWD1	Glutamate Rich WD Repeat Containing 1	Protein Coding	32	GC19P048445	1.64094	https://www.genecards.org/cgi-bin/carddisp.pl?gene=GRWD1
SDAD1	SDA1 Domain Containing 1	Protein Coding	33	GC04M075940	1.63996	https://www.genecards.org/cgi-bin/carddisp.pl?gene=SDAD1
JUP	Junction Plakoglobin	Protein Coding	47	GC17M041754	1.63978	https://www.genecards.org/cgi-bin/carddisp.pl?gene=JUP
ANPEP	Alanyl Aminopeptidase, Membrane	Protein Coding	49	GC15M089784	1.63975	https://www.genecards.org/cgi-bin/carddisp.pl?gene=ANPEP
COMP	Cartilage Oligomeric Matrix Protein	Protein Coding	47	GC19M018783	1.63761	https://www.genecards.org/cgi-bin/carddisp.pl?gene=COMP
MIR34B	MicroRNA 34b	RNA Gene	22	GC11P111686	1.63711	https://www.genecards.org/cgi-bin/carddisp.pl?gene=MIR34B
SFTPB	Surfactant Protein B	Protein Coding	44	GC02M085657	1.63638	https://www.genecards.org/cgi-bin/carddisp.pl?gene=SFTPB
UBAP2L	Ubiquitin Associated Protein 2 Like	Protein Coding	36	GC01P154219	1.63469	https://www.genecards.org/cgi-bin/carddisp.pl?gene=UBAP2L
GCN1	GCN1 Activator Of EIF2AK4	Protein Coding	29	GC12M120128	1.63381	https://www.genecards.org/cgi-bin/carddisp.pl?gene=GCN1
XK	X-Linked Kx Blood Group	Protein Coding	40	GC0XP037685	1.62914	https://www.genecards.org/cgi-bin/carddisp.pl?gene=XK
ADORA2A	Adenosine A2a Receptor	Protein Coding	45	GC22P024417	1.62822	https://www.genecards.org/cgi-bin/carddisp.pl?gene=ADORA2A
SLCO1A2	Solute Carrier Organic Anion Transporter Family Member 1A2	Protein Coding	38	GC12M021264	1.62781	https://www.genecards.org/cgi-bin/carddisp.pl?gene=SLCO1A2
KMT2D	Lysine Methyltransferase 2D	Protein Coding	41	GC12M049018	1.62691	https://www.genecards.org/cgi-bin/carddisp.pl?gene=KMT2D
KANSL1	KAT8 Regulatory NSL Complex Subunit 1	Protein Coding	38	GC17M046034	1.62691	https://www.genecards.org/cgi-bin/carddisp.pl?gene=KANSL1
C5	Complement C5	Protein Coding	46	GC09M120952	1.62658	https://www.genecards.org/cgi-bin/carddisp.pl?gene=C5
LIPC	Lipase C, Hepatic Type	Protein Coding	46	GC15P058410	1.62518	https://www.genecards.org/cgi-bin/carddisp.pl?gene=LIPC
ELP4	Elongator Acetyltransferase Complex Subunit 4	Protein Coding	39	GC11P031509	1.62249	https://www.genecards.org/cgi-bin/carddisp.pl?gene=ELP4
TYRO3	TYRO3 Protein Tyrosine Kinase	Protein Coding	47	GC15P041557	1.62237	https://www.genecards.org/cgi-bin/carddisp.pl?gene=TYRO3
CCL11	C-C Motif Chemokine Ligand 11	Protein Coding	42	GC17P034285	1.61925	https://www.genecards.org/cgi-bin/carddisp.pl?gene=CCL11
IL12B	Interleukin 12B	Protein Coding	43	GC05M159314	1.61797	https://www.genecards.org/cgi-bin/carddisp.pl?gene=IL12B
PLCE1	Phospholipase C Epsilon 1	Protein Coding	44	GC10P093993	1.6174	https://www.genecards.org/cgi-bin/carddisp.pl?gene=PLCE1
TFPT	TCF3 Fusion Partner	Protein Coding	35	GC19M054107	1.6169	https://www.genecards.org/cgi-bin/carddisp.pl?gene=TFPT
APOC3	Apolipoprotein C3	Protein Coding	45	GC11P116829	1.61663	https://www.genecards.org/cgi-bin/carddisp.pl?gene=APOC3
CYBB	Cytochrome B-245 Beta Chain	Protein Coding	46	GC0XP037780	1.61585	https://www.genecards.org/cgi-bin/carddisp.pl?gene=CYBB
DDC	Dopa Decarboxylase	Protein Coding	50	GC07M050458	1.61263	https://www.genecards.org/cgi-bin/carddisp.pl?gene=DDC
SPAST	Spastin	Protein Coding	39	GC02P032063	1.61193	https://www.genecards.org/cgi-bin/carddisp.pl?gene=SPAST
FLG2	Filaggrin 2	Protein Coding	37	GC01M152321	1.61164	https://www.genecards.org/cgi-bin/carddisp.pl?gene=FLG2
GSS	Glutathione Synthetase	Protein Coding	45	GC20M034928	1.61145	https://www.genecards.org/cgi-bin/carddisp.pl?gene=GSS
ADCY10	Adenylate Cyclase 10	Protein Coding	44	GC01M167809	1.61111	https://www.genecards.org/cgi-bin/carddisp.pl?gene=ADCY10
UCP1	Uncoupling Protein 1	Protein Coding	44	GC04M140559	1.6111	https://www.genecards.org/cgi-bin/carddisp.pl?gene=UCP1
GPX3	Glutathione Peroxidase 3	Protein Coding	42	GC05P150997	1.61021	https://www.genecards.org/cgi-bin/carddisp.pl?gene=GPX3
TOMM40	Translocase Of Outer Mitochondrial Membrane 40	Protein Coding	40	GC19P044890	1.6071	https://www.genecards.org/cgi-bin/carddisp.pl?gene=TOMM40
BCKDK	Branched Chain Keto Acid Dehydrogenase Kinase	Protein Coding	45	GC16P039475	1.60406	https://www.genecards.org/cgi-bin/carddisp.pl?gene=BCKDK
PTPN9	Protein Tyrosine Phosphatase Non-Receptor Type 9	Protein Coding	40	GC15M075463	1.60314	https://www.genecards.org/cgi-bin/carddisp.pl?gene=PTPN9
NR2E3	Nuclear Receptor Subfamily 2 Group E Member 3	Protein Coding	42	GC15P071792	1.60094	https://www.genecards.org/cgi-bin/carddisp.pl?gene=NR2E3
PIK3R2	Phosphoinositide-3-Kinase Regulatory Subunit 2	Protein Coding	48	GC19P018153	1.60002	https://www.genecards.org/cgi-bin/carddisp.pl?gene=PIK3R2
HNF1A-AS1	HNF1A Antisense RNA 1	RNA Gene	19	GC12M122037	1.59862	https://www.genecards.org/cgi-bin/carddisp.pl?gene=HNF1A-AS1
MIR193A	MicroRNA 193a	RNA Gene	20	GC17P031559	1.59753	https://www.genecards.org/cgi-bin/carddisp.pl?gene=MIR193A
NES	Nestin	Protein Coding	40	GC01M156668	1.59732	https://www.genecards.org/cgi-bin/carddisp.pl?gene=NES
GABRA1	Gamma-Aminobutyric Acid Type A Receptor Subunit Alpha1	Protein Coding	47	GC05P161847	1.59448	https://www.genecards.org/cgi-bin/carddisp.pl?gene=GABRA1
LIMD1	LIM Domain Containing 1	Protein Coding	38	GC03P045555	1.59431	https://www.genecards.org/cgi-bin/carddisp.pl?gene=LIMD1
PRTN3	Proteinase 3	Protein Coding	45	GC19P000840	1.5916	https://www.genecards.org/cgi-bin/carddisp.pl?gene=PRTN3
FAF1	Fas Associated Factor 1	Protein Coding	42	GC01M050439	1.58745	https://www.genecards.org/cgi-bin/carddisp.pl?gene=FAF1
CYP2C18	Cytochrome P450 Family 2 Subfamily C Member 18	Protein Coding	44	GC10P094684	1.58555	https://www.genecards.org/cgi-bin/carddisp.pl?gene=CYP2C18
MIR494	MicroRNA 494	RNA Gene	18	GC14P109090	1.58224	https://www.genecards.org/cgi-bin/carddisp.pl?gene=MIR494
TNK2	Tyrosine Kinase Non Receptor 2	Protein Coding	45	GC03M195863	1.58002	https://www.genecards.org/cgi-bin/carddisp.pl?gene=TNK2
FTO	FTO Alpha-Ketoglutarate Dependent Dioxygenase	Protein Coding	45	GC16P053787	1.57907	https://www.genecards.org/cgi-bin/carddisp.pl?gene=FTO
NEFM	Neurofilament Medium Chain	Protein Coding	42	GC08P024913	1.57753	https://www.genecards.org/cgi-bin/carddisp.pl?gene=NEFM
LRIG1	Leucine Rich Repeats And Immunoglobulin Like Domains 1	Protein Coding	41	GC03M066379	1.57681	https://www.genecards.org/cgi-bin/carddisp.pl?gene=LRIG1
USP25	Ubiquitin Specific Peptidase 25	Protein Coding	40	GC21P015730	1.57603	https://www.genecards.org/cgi-bin/carddisp.pl?gene=USP25
CD2AP	CD2 Associated Protein	Protein Coding	42	GC06P077098	1.57576	https://www.genecards.org/cgi-bin/carddisp.pl?gene=CD2AP
GDNF	Glial Cell Derived Neurotrophic Factor	Protein Coding	47	GC05M037812	1.57483	https://www.genecards.org/cgi-bin/carddisp.pl?gene=GDNF
SCN10A	Sodium Voltage-Gated Channel Alpha Subunit 10	Protein Coding	48	GC03M038713	1.5722	https://www.genecards.org/cgi-bin/carddisp.pl?gene=SCN10A
MAP4K5	Mitogen-Activated Protein Kinase Kinase Kinase Kinase 5	Protein Coding	44	GC14M050418	1.57169	https://www.genecards.org/cgi-bin/carddisp.pl?gene=MAP4K5
PRKAG2	Protein Kinase AMP-Activated Non-Catalytic Subunit Gamma 2	Protein Coding	49	GC07M151556	1.57044	https://www.genecards.org/cgi-bin/carddisp.pl?gene=PRKAG2
DVL2	Dishevelled Segment Polarity Protein 2	Protein Coding	45	GC17M007225	1.56387	https://www.genecards.org/cgi-bin/carddisp.pl?gene=DVL2
LPP-AS2	LPP Antisense RNA 2	RNA Gene	14	GC03M188151	1.56263	https://www.genecards.org/cgi-bin/carddisp.pl?gene=LPP-AS2
HBA2	Hemoglobin Subunit Alpha 2	Protein Coding	43	GC16P009810	1.55842	https://www.genecards.org/cgi-bin/carddisp.pl?gene=HBA2
COL4A3	Collagen Type IV Alpha 3 Chain	Protein Coding	45	GC02P227164	1.55754	https://www.genecards.org/cgi-bin/carddisp.pl?gene=COL4A3
GPRC6A	G Protein-Coupled Receptor Class C Group 6 Member A	Protein Coding	38	GC06M116793	1.55679	https://www.genecards.org/cgi-bin/carddisp.pl?gene=GPRC6A
TPM1	Tropomyosin 1	Protein Coding	48	GC15P114623	1.55428	https://www.genecards.org/cgi-bin/carddisp.pl?gene=TPM1
BCKDHA	Branched Chain Keto Acid Dehydrogenase E1 Subunit Alpha	Protein Coding	44	GC19P051825	1.55262	https://www.genecards.org/cgi-bin/carddisp.pl?gene=BCKDHA
KCNIP3	Potassium Voltage-Gated Channel Interacting Protein 3	Protein Coding	38	GC02P095449	1.54955	https://www.genecards.org/cgi-bin/carddisp.pl?gene=KCNIP3
HSD3B2	Hydroxy-Delta-5-Steroid Dehydrogenase, 3 Beta- And Steroid Delta-Isomerase 2	Protein Coding	45	GC01P119414	1.54944	https://www.genecards.org/cgi-bin/carddisp.pl?gene=HSD3B2
NUP58	Nucleoporin 58	Protein Coding	28	GC13P025305	1.54788	https://www.genecards.org/cgi-bin/carddisp.pl?gene=NUP58
HCK	HCK Proto-Oncogene, Src Family Tyrosine Kinase	Protein Coding	48	GC20P032052	1.54529	https://www.genecards.org/cgi-bin/carddisp.pl?gene=HCK
IMPDH2	Inosine Monophosphate Dehydrogenase 2	Protein Coding	46	GC03M050872	1.54284	https://www.genecards.org/cgi-bin/carddisp.pl?gene=IMPDH2
MIR192	MicroRNA 192	RNA Gene	22	GC11M064891	1.53989	https://www.genecards.org/cgi-bin/carddisp.pl?gene=MIR192
SORL1	Sortilin Related Receptor 1	Protein Coding	45	GC11P121452	1.53876	https://www.genecards.org/cgi-bin/carddisp.pl?gene=SORL1
ADH1C	Alcohol Dehydrogenase 1C (Class I), Gamma Polypeptide	Protein Coding	41	GC04M099336	1.53647	https://www.genecards.org/cgi-bin/carddisp.pl?gene=ADH1C
AVP	Arginine Vasopressin	Protein Coding	45	GC20M003082	1.53523	https://www.genecards.org/cgi-bin/carddisp.pl?gene=AVP
SLC2A2	Solute Carrier Family 2 Member 2	Protein Coding	48	GC03M170996	1.53099	https://www.genecards.org/cgi-bin/carddisp.pl?gene=SLC2A2
CXCR1	C-X-C Motif Chemokine Receptor 1	Protein Coding	42	GC02M218162	1.53052	https://www.genecards.org/cgi-bin/carddisp.pl?gene=CXCR1
PHLDA1	Pleckstrin Homology Like Domain Family A Member 1	Protein Coding	35	GC12M076025	1.53046	https://www.genecards.org/cgi-bin/carddisp.pl?gene=PHLDA1
FES	FES Proto-Oncogene, Tyrosine Kinase	Protein Coding	47	GC15P090883	1.52822	https://www.genecards.org/cgi-bin/carddisp.pl?gene=FES
CMC2	C-X9-C Motif Containing 2	Protein Coding	32	GC16M080966	1.52694	https://www.genecards.org/cgi-bin/carddisp.pl?gene=CMC2
GRIA2	Glutamate Ionotropic Receptor AMPA Type Subunit 2	Protein Coding	50	GC04P157204	1.52548	https://www.genecards.org/cgi-bin/carddisp.pl?gene=GRIA2
RCN2	Reticulocalbin 2	Protein Coding	40	GC15P076931	1.52448	https://www.genecards.org/cgi-bin/carddisp.pl?gene=RCN2
B3GAT1	Beta-1,3-Glucuronyltransferase 1	Protein Coding	44	GC11M134378	1.52197	https://www.genecards.org/cgi-bin/carddisp.pl?gene=B3GAT1
MAP3K3	Mitogen-Activated Protein Kinase Kinase Kinase 3	Protein Coding	46	GC17P063622	1.5218	https://www.genecards.org/cgi-bin/carddisp.pl?gene=MAP3K3
ACP3	Acid Phosphatase 3	Protein Coding	34	GC03P133444	1.52019	https://www.genecards.org/cgi-bin/carddisp.pl?gene=ACP3
MIR135B	MicroRNA 135b	RNA Gene	21	GC01M205448	1.5188	https://www.genecards.org/cgi-bin/carddisp.pl?gene=MIR135B
HIBCH	3-Hydroxyisobutyryl-CoA Hydrolase	Protein Coding	42	GC02M190189	1.51786	https://www.genecards.org/cgi-bin/carddisp.pl?gene=HIBCH
ALOX15	Arachidonate 15-Lipoxygenase	Protein Coding	45	GC17M004630	1.51756	https://www.genecards.org/cgi-bin/carddisp.pl?gene=ALOX15
LGR6	Leucine Rich Repeat Containing G Protein-Coupled Receptor 6	Protein Coding	41	GC01P202193	1.51686	https://www.genecards.org/cgi-bin/carddisp.pl?gene=LGR6
RERG	RAS Like Estrogen Regulated Growth Inhibitor	Protein Coding	37	GC12M019866	1.51655	https://www.genecards.org/cgi-bin/carddisp.pl?gene=RERG
TYMP	Thymidine Phosphorylase	Protein Coding	46	GC22M050525	1.51632	https://www.genecards.org/cgi-bin/carddisp.pl?gene=TYMP
ATXN2	Ataxin 2	Protein Coding	42	GC12M111443	1.51619	https://www.genecards.org/cgi-bin/carddisp.pl?gene=ATXN2
MIR155	MicroRNA 155	RNA Gene	20	GC21P025573	1.51579	https://www.genecards.org/cgi-bin/carddisp.pl?gene=MIR155
DES	Desmin	Protein Coding	46	GC02P219418	1.51543	https://www.genecards.org/cgi-bin/carddisp.pl?gene=DES
DCUN1D1	Defective In Cullin Neddylation 1 Domain Containing 1	Protein Coding	37	GC03M182938	1.5134	https://www.genecards.org/cgi-bin/carddisp.pl?gene=DCUN1D1
UBXN7	UBX Domain Protein 7	Protein Coding	32	GC03M196347	1.51298	https://www.genecards.org/cgi-bin/carddisp.pl?gene=UBXN7
PTPRT	Protein Tyrosine Phosphatase Receptor Type T	Protein Coding	44	GC20M042072	1.51205	https://www.genecards.org/cgi-bin/carddisp.pl?gene=PTPRT
SERPINA6	Serpin Family A Member 6	Protein Coding	44	GC14M099728	1.51174	https://www.genecards.org/cgi-bin/carddisp.pl?gene=SERPINA6
AGER	Advanced Glycosylation End-Product Specific Receptor	Protein Coding	44	GC06M032180	1.51106	https://www.genecards.org/cgi-bin/carddisp.pl?gene=AGER
FLAD1	Flavin Adenine Dinucleotide Synthetase 1	Protein Coding	40	GC01P154983	1.50986	https://www.genecards.org/cgi-bin/carddisp.pl?gene=FLAD1
PPAT	Phosphoribosyl Pyrophosphate Amidotransferase	Protein Coding	43	GC04M056393	1.50962	https://www.genecards.org/cgi-bin/carddisp.pl?gene=PPAT
MASP1	MBL Associated Serine Protease 1	Protein Coding	48	GC03M187216	1.50933	https://www.genecards.org/cgi-bin/carddisp.pl?gene=MASP1
NSMCE2	NSE2 (MMS21) Homolog, SMC5-SMC6 Complex SUMO Ligase	Protein Coding	38	GC08P125091	1.50926	https://www.genecards.org/cgi-bin/carddisp.pl?gene=NSMCE2
NT5E	5'-Nucleotidase Ecto	Protein Coding	50	GC06P085449	1.50808	https://www.genecards.org/cgi-bin/carddisp.pl?gene=NT5E
SULT1E1	Sulfotransferase Family 1E Member 1	Protein Coding	44	GC04M069841	1.5041	https://www.genecards.org/cgi-bin/carddisp.pl?gene=SULT1E1
DCDC2	Doublecortin Domain Containing 2	Protein Coding	39	GC06M024171	1.50375	https://www.genecards.org/cgi-bin/carddisp.pl?gene=DCDC2
IL4R	Interleukin 4 Receptor	Protein Coding	47	GC16P027659	1.50308	https://www.genecards.org/cgi-bin/carddisp.pl?gene=IL4R
RBPMS	RNA Binding Protein, MRNA Processing Factor	Protein Coding	40	GC08P030361	1.50259	https://www.genecards.org/cgi-bin/carddisp.pl?gene=RBPMS
ECE1	Endothelin Converting Enzyme 1	Protein Coding	48	GC01M021217	1.49846	https://www.genecards.org/cgi-bin/carddisp.pl?gene=ECE1
DRD5	Dopamine Receptor D5	Protein Coding	46	GC04P009783	1.49803	https://www.genecards.org/cgi-bin/carddisp.pl?gene=DRD5
HSPA14	Heat Shock Protein Family A (Hsp70) Member 14	Protein Coding	38	GC10P014847	1.49422	https://www.genecards.org/cgi-bin/carddisp.pl?gene=HSPA14
CTU1	Cytosolic Thiouridylase Subunit 1	Protein Coding	34	GC19M051097	1.49355	https://www.genecards.org/cgi-bin/carddisp.pl?gene=CTU1
SENP5	SUMO Specific Peptidase 5	Protein Coding	37	GC03P196869	1.49142	https://www.genecards.org/cgi-bin/carddisp.pl?gene=SENP5
GSTA2	Glutathione S-Transferase Alpha 2	Protein Coding	41	GC06M052750	1.49013	https://www.genecards.org/cgi-bin/carddisp.pl?gene=GSTA2
CGB7	Chorionic Gonadotropin Subunit Beta 7	Protein Coding	32	GC19M049054	1.48925	https://www.genecards.org/cgi-bin/carddisp.pl?gene=CGB7
FABP4	Fatty Acid Binding Protein 4	Protein Coding	43	GC08M081478	1.4887	https://www.genecards.org/cgi-bin/carddisp.pl?gene=FABP4
GCSH	Glycine Cleavage System Protein H	Protein Coding	42	GC16M081081	1.48865	https://www.genecards.org/cgi-bin/carddisp.pl?gene=GCSH
CRABP1	Cellular Retinoic Acid Binding Protein 1	Protein Coding	41	GC15P078340	1.48808	https://www.genecards.org/cgi-bin/carddisp.pl?gene=CRABP1
QPCTL	Glutaminyl-Peptide Cyclotransferase Like	Protein Coding	34	GC19P045692	1.48707	https://www.genecards.org/cgi-bin/carddisp.pl?gene=QPCTL
CRYL1	Crystallin Lambda 1	Protein Coding	37	GC13M020403	1.48577	https://www.genecards.org/cgi-bin/carddisp.pl?gene=CRYL1
PTPN7	Protein Tyrosine Phosphatase Non-Receptor Type 7	Protein Coding	43	GC01M202147	1.48402	https://www.genecards.org/cgi-bin/carddisp.pl?gene=PTPN7
NPRL2	NPR2 Like, GATOR1 Complex Subunit	Protein Coding	38	GC03M050966	1.48344	https://www.genecards.org/cgi-bin/carddisp.pl?gene=NPRL2
ARSH	Arylsulfatase Family Member H	Protein Coding	34	GC0XP003006	1.48133	https://www.genecards.org/cgi-bin/carddisp.pl?gene=ARSH
SLC25A3	Solute Carrier Family 25 Member 3	Protein Coding	44	GC12P098593	1.47924	https://www.genecards.org/cgi-bin/carddisp.pl?gene=SLC25A3
MIR25	MicroRNA 25	RNA Gene	21	GC07M100093	1.47887	https://www.genecards.org/cgi-bin/carddisp.pl?gene=MIR25
LGALS1	Galectin 1	Protein Coding	42	GC22P037675	1.47788	https://www.genecards.org/cgi-bin/carddisp.pl?gene=LGALS1
KARS1	Lysyl-TRNA Synthetase 1	Protein Coding	37	GC16M075685	1.47697	https://www.genecards.org/cgi-bin/carddisp.pl?gene=KARS1
COL4A2	Collagen Type IV Alpha 2 Chain	Protein Coding	45	GC13P110305	1.47405	https://www.genecards.org/cgi-bin/carddisp.pl?gene=COL4A2
APOH	Apolipoprotein H	Protein Coding	44	GC17M066212	1.47316	https://www.genecards.org/cgi-bin/carddisp.pl?gene=APOH
MIR19B1	MicroRNA 19b-1	RNA Gene	18	GC13P091529	1.47181	https://www.genecards.org/cgi-bin/carddisp.pl?gene=MIR19B1
PTK7	Protein Tyrosine Kinase 7 (Inactive)	Protein Coding	45	GC06P043076	1.47096	https://www.genecards.org/cgi-bin/carddisp.pl?gene=PTK7
TMEM245	Transmembrane Protein 245	Protein Coding	33	GC09M109017	1.47007	https://www.genecards.org/cgi-bin/carddisp.pl?gene=TMEM245
PDE4A	Phosphodiesterase 4A	Protein Coding	45	GC19P010416	1.46955	https://www.genecards.org/cgi-bin/carddisp.pl?gene=PDE4A
S100A12	S100 Calcium Binding Protein A12	Protein Coding	39	GC01M153373	1.46954	https://www.genecards.org/cgi-bin/carddisp.pl?gene=S100A12
FBXW5	F-Box And WD Repeat Domain Containing 5	Protein Coding	37	GC09M137365	1.46946	https://www.genecards.org/cgi-bin/carddisp.pl?gene=FBXW5
CLK4	CDC Like Kinase 4	Protein Coding	40	GC05M178602	1.46715	https://www.genecards.org/cgi-bin/carddisp.pl?gene=CLK4
ADAMTS9	ADAM Metallopeptidase With Thrombospondin Type 1 Motif 9	Protein Coding	38	GC03M064501	1.46476	https://www.genecards.org/cgi-bin/carddisp.pl?gene=ADAMTS9
SLC22A1	Solute Carrier Family 22 Member 1	Protein Coding	43	GC06P160121	1.46208	https://www.genecards.org/cgi-bin/carddisp.pl?gene=SLC22A1
KDM5C	Lysine Demethylase 5C	Protein Coding	43	GC0XM053176	1.46136	https://www.genecards.org/cgi-bin/carddisp.pl?gene=KDM5C
RPS6KA5	Ribosomal Protein S6 Kinase A5	Protein Coding	45	GC14M090847	1.46028	https://www.genecards.org/cgi-bin/carddisp.pl?gene=RPS6KA5
SRP68	Signal Recognition Particle 68	Protein Coding	37	GC17M076038	1.45911	https://www.genecards.org/cgi-bin/carddisp.pl?gene=SRP68
KRR1	KRR1 Small Subunit Processome Component Homolog	Protein Coding	38	GC12M075490	1.4562	https://www.genecards.org/cgi-bin/carddisp.pl?gene=KRR1
IAPP	Islet Amyloid Polypeptide	Protein Coding	41	GC12P021354	1.45588	https://www.genecards.org/cgi-bin/carddisp.pl?gene=IAPP
LDHC	Lactate Dehydrogenase C	Protein Coding	42	GC11P018439	1.45569	https://www.genecards.org/cgi-bin/carddisp.pl?gene=LDHC
HLA-DQA1	Major Histocompatibility Complex, Class II, DQ Alpha 1	Protein Coding	43	GC06P076895	1.45391	https://www.genecards.org/cgi-bin/carddisp.pl?gene=HLA-DQA1
INF2	Inverted Formin 2	Protein Coding	40	GC14P108829	1.45368	https://www.genecards.org/cgi-bin/carddisp.pl?gene=INF2
MIR146A	MicroRNA 146a	RNA Gene	23	GC05P160485	1.45339	https://www.genecards.org/cgi-bin/carddisp.pl?gene=MIR146A
FGF21	Fibroblast Growth Factor 21	Protein Coding	38	GC19P052252	1.45308	https://www.genecards.org/cgi-bin/carddisp.pl?gene=FGF21
DPF2	Double PHD Fingers 2	Protein Coding	41	GC11P068981	1.45042	https://www.genecards.org/cgi-bin/carddisp.pl?gene=DPF2
RYR1	Ryanodine Receptor 1	Protein Coding	46	GC19P051535	1.44965	https://www.genecards.org/cgi-bin/carddisp.pl?gene=RYR1
HAGLR	HOXD Antisense Growth-Associated Long Non-Coding RNA	RNA Gene	17	GC02M176173	1.44832	https://www.genecards.org/cgi-bin/carddisp.pl?gene=HAGLR
MAP2	Microtubule Associated Protein 2	Protein Coding	43	GC02P209424	1.44826	https://www.genecards.org/cgi-bin/carddisp.pl?gene=MAP2
CWC15	CWC15 Spliceosome Associated Protein Homolog	Protein Coding	32	GC11M094962	1.44729	https://www.genecards.org/cgi-bin/carddisp.pl?gene=CWC15
ISG15	ISG15 Ubiquitin Like Modifier	Protein Coding	45	GC01P001001	1.44613	https://www.genecards.org/cgi-bin/carddisp.pl?gene=ISG15
IL17A	Interleukin 17A	Protein Coding	41	GC06P052186	1.44554	https://www.genecards.org/cgi-bin/carddisp.pl?gene=IL17A
PTX3	Pentraxin 3	Protein Coding	42	GC03P157436	1.44484	https://www.genecards.org/cgi-bin/carddisp.pl?gene=PTX3
MLXIPL	MLX Interacting Protein Like	Protein Coding	42	GC07M073593	1.44344	https://www.genecards.org/cgi-bin/carddisp.pl?gene=MLXIPL
ABCA3	ATP Binding Cassette Subfamily A Member 3	Protein Coding	48	GC16M002275	1.44281	https://www.genecards.org/cgi-bin/carddisp.pl?gene=ABCA3
GABRA3	Gamma-Aminobutyric Acid Type A Receptor Subunit Alpha3	Protein Coding	45	GC0XM152166	1.44144	https://www.genecards.org/cgi-bin/carddisp.pl?gene=GABRA3
GPX1	Glutathione Peroxidase 1	Protein Coding	46	GC03M050895	1.44035	https://www.genecards.org/cgi-bin/carddisp.pl?gene=GPX1
MYLK	Myosin Light Chain Kinase	Protein Coding	51	GC03M123610	1.43948	https://www.genecards.org/cgi-bin/carddisp.pl?gene=MYLK
SCN3A	Sodium Voltage-Gated Channel Alpha Subunit 3	Protein Coding	48	GC02M165087	1.43821	https://www.genecards.org/cgi-bin/carddisp.pl?gene=SCN3A
REL	REL Proto-Oncogene, NF-KB Subunit	Protein Coding	45	GC02P060881	1.43748	https://www.genecards.org/cgi-bin/carddisp.pl?gene=REL
PIK3R4	Phosphoinositide-3-Kinase Regulatory Subunit 4	Protein Coding	45	GC03M130678	1.43735	https://www.genecards.org/cgi-bin/carddisp.pl?gene=PIK3R4
CAMK2B	Calcium/Calmodulin Dependent Protein Kinase II Beta	Protein Coding	49	GC07M044217	1.43237	https://www.genecards.org/cgi-bin/carddisp.pl?gene=CAMK2B
MAOB	Monoamine Oxidase B	Protein Coding	42	GC0XM043766	1.43028	https://www.genecards.org/cgi-bin/carddisp.pl?gene=MAOB
TBCD	Tubulin Folding Cofactor D	Protein Coding	40	GC17P082752	1.4284	https://www.genecards.org/cgi-bin/carddisp.pl?gene=TBCD
GRK1	G Protein-Coupled Receptor Kinase 1	Protein Coding	42	GC13P113645	1.4271	https://www.genecards.org/cgi-bin/carddisp.pl?gene=GRK1
CXCL1	C-X-C Motif Chemokine Ligand 1	Protein Coding	41	GC04P073869	1.42635	https://www.genecards.org/cgi-bin/carddisp.pl?gene=CXCL1
DCDC1	Doublecortin Domain Containing 1	Protein Coding	32	GC11M030851	1.42576	https://www.genecards.org/cgi-bin/carddisp.pl?gene=DCDC1
LPP	LIM Domain Containing Preferred Translocation Partner In Lipoma	Protein Coding	44	GC03P188153	1.42433	https://www.genecards.org/cgi-bin/carddisp.pl?gene=LPP
ANK2	Ankyrin 2	Protein Coding	42	GC04P112706	1.42291	https://www.genecards.org/cgi-bin/carddisp.pl?gene=ANK2
SCD	Stearoyl-CoA Desaturase	Protein Coding	49	GC10P100347	1.42241	https://www.genecards.org/cgi-bin/carddisp.pl?gene=SCD
GZMB	Granzyme B	Protein Coding	46	GC14M024630	1.42188	https://www.genecards.org/cgi-bin/carddisp.pl?gene=GZMB
COG2	Component Of Oligomeric Golgi Complex 2	Protein Coding	41	GC01P230642	1.41819	https://www.genecards.org/cgi-bin/carddisp.pl?gene=COG2
GRK2	G Protein-Coupled Receptor Kinase 2	Protein Coding	38	GC11P067266	1.41789	https://www.genecards.org/cgi-bin/carddisp.pl?gene=GRK2
NMNAT1	Nicotinamide Nucleotide Adenylyltransferase 1	Protein Coding	46	GC01P009944	1.41541	https://www.genecards.org/cgi-bin/carddisp.pl?gene=NMNAT1
ZNF462	Zinc Finger Protein 462	Protein Coding	40	GC09P106860	1.41144	https://www.genecards.org/cgi-bin/carddisp.pl?gene=ZNF462
SNX33	Sorting Nexin 33	Protein Coding	34	GC15P092434	1.41032	https://www.genecards.org/cgi-bin/carddisp.pl?gene=SNX33
FOLR1	Folate Receptor Alpha	Protein Coding	46	GC11P072190	1.4064	https://www.genecards.org/cgi-bin/carddisp.pl?gene=FOLR1
LACTB	Lactamase Beta	Protein Coding	36	GC15P112676	1.40253	https://www.genecards.org/cgi-bin/carddisp.pl?gene=LACTB
ATF6	Activating Transcription Factor 6	Protein Coding	46	GC01P161766	1.40163	https://www.genecards.org/cgi-bin/carddisp.pl?gene=ATF6
WWP2	WW Domain Containing E3 Ubiquitin Protein Ligase 2	Protein Coding	43	GC16P069796	1.40042	https://www.genecards.org/cgi-bin/carddisp.pl?gene=WWP2
CSNK1G2	Casein Kinase 1 Gamma 2	Protein Coding	45	GC19P001941	1.40013	https://www.genecards.org/cgi-bin/carddisp.pl?gene=CSNK1G2
SPTLC1	Serine Palmitoyltransferase Long Chain Base Subunit 1	Protein Coding	45	GC09M092007	1.3995	https://www.genecards.org/cgi-bin/carddisp.pl?gene=SPTLC1
MUC4	Mucin 4, Cell Surface Associated	Protein Coding	40	GC03M195746	1.39716	https://www.genecards.org/cgi-bin/carddisp.pl?gene=MUC4
ECHS1	Enoyl-CoA Hydratase, Short Chain 1	Protein Coding	46	GC10M133362	1.39685	https://www.genecards.org/cgi-bin/carddisp.pl?gene=ECHS1
EED	Embryonic Ectoderm Development	Protein Coding	42	GC11P086244	1.39634	https://www.genecards.org/cgi-bin/carddisp.pl?gene=EED
GJB1	Gap Junction Protein Beta 1	Protein Coding	46	GC0XP071212	1.3959	https://www.genecards.org/cgi-bin/carddisp.pl?gene=GJB1
SLC1A5	Solute Carrier Family 1 Member 5	Protein Coding	42	GC19M062097	1.39549	https://www.genecards.org/cgi-bin/carddisp.pl?gene=SLC1A5
DIO2	Iodothyronine Deiodinase 2	Protein Coding	40	GC14M080197	1.39339	https://www.genecards.org/cgi-bin/carddisp.pl?gene=DIO2
NR1I2	Nuclear Receptor Subfamily 1 Group I Member 2	Protein Coding	45	GC03P119780	1.39099	https://www.genecards.org/cgi-bin/carddisp.pl?gene=NR1I2
HELLPAR	HELLP Associated Long Non-Coding RNA	RNA Gene	16	GC12P102197	1.39008	https://www.genecards.org/cgi-bin/carddisp.pl?gene=HELLPAR
POLRMT	RNA Polymerase Mitochondrial	Protein Coding	43	GC19M000617	1.38887	https://www.genecards.org/cgi-bin/carddisp.pl?gene=POLRMT
CFD	Complement Factor D	Protein Coding	44	GC19P000859	1.38702	https://www.genecards.org/cgi-bin/carddisp.pl?gene=CFD
CTH	Cystathionine Gamma-Lyase	Protein Coding	49	GC01P070411	1.38597	https://www.genecards.org/cgi-bin/carddisp.pl?gene=CTH
AGBL2	AGBL Carboxypeptidase 2	Protein Coding	37	GC11M084336	1.38427	https://www.genecards.org/cgi-bin/carddisp.pl?gene=AGBL2
DSG1	Desmoglein 1	Protein Coding	43	GC18P031318	1.38408	https://www.genecards.org/cgi-bin/carddisp.pl?gene=DSG1
NUB1	Negative Regulator Of Ubiquitin Like Proteins 1	Protein Coding	37	GC07P151341	1.38285	https://www.genecards.org/cgi-bin/carddisp.pl?gene=NUB1
ATG2A	Autophagy Related 2A	Protein Coding	36	GC11M084637	1.38277	https://www.genecards.org/cgi-bin/carddisp.pl?gene=ATG2A
SNRNP40	Small Nuclear Ribonucleoprotein U5 Subunit 40	Protein Coding	35	GC01M031259	1.3821	https://www.genecards.org/cgi-bin/carddisp.pl?gene=SNRNP40
PAX2	Paired Box 2	Protein Coding	47	GC10P100735	1.38102	https://www.genecards.org/cgi-bin/carddisp.pl?gene=PAX2
TNFAIP3	TNF Alpha Induced Protein 3	Protein Coding	47	GC06P137866	1.37961	https://www.genecards.org/cgi-bin/carddisp.pl?gene=TNFAIP3
ETFA	Electron Transfer Flavoprotein Subunit Alpha	Protein Coding	45	GC15M079552	1.37928	https://www.genecards.org/cgi-bin/carddisp.pl?gene=ETFA
RXRB	Retinoid X Receptor Beta	Protein Coding	46	GC06M033193	1.37882	https://www.genecards.org/cgi-bin/carddisp.pl?gene=RXRB
PRSS1	Serine Protease 1	Protein Coding	45	GC07P147603	1.37837	https://www.genecards.org/cgi-bin/carddisp.pl?gene=PRSS1
GUSB	Glucuronidase Beta	Protein Coding	47	GC07M065960	1.37687	https://www.genecards.org/cgi-bin/carddisp.pl?gene=GUSB
AQP5	Aquaporin 5	Protein Coding	46	GC12P049961	1.3739	https://www.genecards.org/cgi-bin/carddisp.pl?gene=AQP5
SELENOP	Selenoprotein P	Protein Coding	31	GC05M042800	1.37079	https://www.genecards.org/cgi-bin/carddisp.pl?gene=SELENOP
SYMPK	Symplekin Scaffold Protein	Protein Coding	39	GC19M045815	1.37024	https://www.genecards.org/cgi-bin/carddisp.pl?gene=SYMPK
DHODH	Dihydroorotate Dehydrogenase (Quinone)	Protein Coding	45	GC16P072008	1.37021	https://www.genecards.org/cgi-bin/carddisp.pl?gene=DHODH
BMS1	BMS1 Ribosome Biogenesis Factor	Protein Coding	38	GC10P042782	1.36981	https://www.genecards.org/cgi-bin/carddisp.pl?gene=BMS1
PFDN4	Prefoldin Subunit 4	Protein Coding	38	GC20P054207	1.36752	https://www.genecards.org/cgi-bin/carddisp.pl?gene=PFDN4
RPS6KA4	Ribosomal Protein S6 Kinase A4	Protein Coding	47	GC11P064360	1.36649	https://www.genecards.org/cgi-bin/carddisp.pl?gene=RPS6KA4
RPE	Ribulose-5-Phosphate-3-Epimerase	Protein Coding	40	GC02P210002	1.36623	https://www.genecards.org/cgi-bin/carddisp.pl?gene=RPE
ADORA3	Adenosine A3 Receptor	Protein Coding	45	GC01M111499	1.36613	https://www.genecards.org/cgi-bin/carddisp.pl?gene=ADORA3
CCDC85B	Coiled-Coil Domain Containing 85B	Protein Coding	33	GC11P065890	1.36604	https://www.genecards.org/cgi-bin/carddisp.pl?gene=CCDC85B
SLX1A	SLX1 Homolog A, Structure-Specific Endonuclease Subunit	Protein Coding	29	GC16P039399	1.36573	https://www.genecards.org/cgi-bin/carddisp.pl?gene=SLX1A
FAAP20	FA Core Complex Associated Protein 20	Protein Coding	25	GC01M005183	1.36573	https://www.genecards.org/cgi-bin/carddisp.pl?gene=FAAP20
GORASP2	Golgi Reassembly Stacking Protein 2	Protein Coding	39	GC02P170928	1.36531	https://www.genecards.org/cgi-bin/carddisp.pl?gene=GORASP2
AGFG1	ArfGAP With FG Repeats 1	Protein Coding	40	GC02P227473	1.36493	https://www.genecards.org/cgi-bin/carddisp.pl?gene=AGFG1
DDX52	DExD-Box Helicase 52	Protein Coding	35	GC17M037609	1.36491	https://www.genecards.org/cgi-bin/carddisp.pl?gene=DDX52
LRBA	LPS Responsive Beige-Like Anchor Protein	Protein Coding	41	GC04M150264	1.36374	https://www.genecards.org/cgi-bin/carddisp.pl?gene=LRBA
SNRPD3	Small Nuclear Ribonucleoprotein D3 Polypeptide	Protein Coding	36	GC22P024555	1.36226	https://www.genecards.org/cgi-bin/carddisp.pl?gene=SNRPD3
DLGAP1	DLG Associated Protein 1	Protein Coding	41	GC18M003488	1.35977	https://www.genecards.org/cgi-bin/carddisp.pl?gene=DLGAP1
CACNA1A	Calcium Voltage-Gated Channel Subunit Alpha1 A	Protein Coding	48	GC19M013206	1.35942	https://www.genecards.org/cgi-bin/carddisp.pl?gene=CACNA1A
C4A	Complement C4A (Rodgers Blood Group)	Protein Coding	44	GC06P076888	1.35466	https://www.genecards.org/cgi-bin/carddisp.pl?gene=C4A
RGS2	Regulator Of G Protein Signaling 2	Protein Coding	42	GC01P192809	1.35272	https://www.genecards.org/cgi-bin/carddisp.pl?gene=RGS2
SLCO1B1	Solute Carrier Organic Anion Transporter Family Member 1B1	Protein Coding	48	GC12P021132	1.35031	https://www.genecards.org/cgi-bin/carddisp.pl?gene=SLCO1B1
MST1R	Macrophage Stimulating 1 Receptor	Protein Coding	48	GC03M050930	1.35021	https://www.genecards.org/cgi-bin/carddisp.pl?gene=MST1R
HOXA9	Homeobox A9	Protein Coding	38	GC07M027162	1.35004	https://www.genecards.org/cgi-bin/carddisp.pl?gene=HOXA9
PROM1	Prominin 1	Protein Coding	45	GC04M015965	1.34622	https://www.genecards.org/cgi-bin/carddisp.pl?gene=PROM1
ARL2BP	ADP Ribosylation Factor Like GTPase 2 Binding Protein	Protein Coding	38	GC16P057245	1.34519	https://www.genecards.org/cgi-bin/carddisp.pl?gene=ARL2BP
CSPG4	Chondroitin Sulfate Proteoglycan 4	Protein Coding	45	GC15M075674	1.34487	https://www.genecards.org/cgi-bin/carddisp.pl?gene=CSPG4
MUC5AC	Mucin 5AC, Oligomeric Mucus/Gel-Forming	Protein Coding	39	GC11P001581	1.34358	https://www.genecards.org/cgi-bin/carddisp.pl?gene=MUC5AC
S100A10	S100 Calcium Binding Protein A10	Protein Coding	44	GC01M151955	1.34237	https://www.genecards.org/cgi-bin/carddisp.pl?gene=S100A10
NRIP1	Nuclear Receptor Interacting Protein 1	Protein Coding	43	GC21M014961	1.34226	https://www.genecards.org/cgi-bin/carddisp.pl?gene=NRIP1
MIR10A	MicroRNA 10a	RNA Gene	22	GC17M048579	1.34129	https://www.genecards.org/cgi-bin/carddisp.pl?gene=MIR10A
SYNE1	Spectrin Repeat Containing Nuclear Envelope Protein 1	Protein Coding	41	GC06M152121	1.34073	https://www.genecards.org/cgi-bin/carddisp.pl?gene=SYNE1
SPATS2	Spermatogenesis Associated Serine Rich 2	Protein Coding	34	GC12P049366	1.33839	https://www.genecards.org/cgi-bin/carddisp.pl?gene=SPATS2
POSTN	Periostin	Protein Coding	44	GC13M037562	1.33838	https://www.genecards.org/cgi-bin/carddisp.pl?gene=POSTN
NPPC	Natriuretic Peptide C	Protein Coding	41	GC02M231921	1.33614	https://www.genecards.org/cgi-bin/carddisp.pl?gene=NPPC
MASP2	MBL Associated Serine Protease 2	Protein Coding	46	GC01M011026	1.33504	https://www.genecards.org/cgi-bin/carddisp.pl?gene=MASP2
VPS37D	VPS37D Subunit Of ESCRT-I	Protein Coding	32	GC07P074554	1.33492	https://www.genecards.org/cgi-bin/carddisp.pl?gene=VPS37D
MTX1	Metaxin 1	Protein Coding	39	GC01P155208	1.33469	https://www.genecards.org/cgi-bin/carddisp.pl?gene=MTX1
CD24	CD24 Molecule	Protein Coding	34	GC06M106969	1.3336	https://www.genecards.org/cgi-bin/carddisp.pl?gene=CD24
HMGCL	3-Hydroxy-3-Methylglutaryl-CoA Lyase	Protein Coding	45	GC01M023801	1.33329	https://www.genecards.org/cgi-bin/carddisp.pl?gene=HMGCL
SLC1A7	Solute Carrier Family 1 Member 7	Protein Coding	42	GC01M053087	1.33198	https://www.genecards.org/cgi-bin/carddisp.pl?gene=SLC1A7
GNAZ	G Protein Subunit Alpha Z	Protein Coding	42	GC22P023070	1.33168	https://www.genecards.org/cgi-bin/carddisp.pl?gene=GNAZ
DPAGT1	Dolichyl-Phosphate N-Acetylglucosaminephosphotransferase 1	Protein Coding	44	GC11M119096	1.33035	https://www.genecards.org/cgi-bin/carddisp.pl?gene=DPAGT1
RBM4	RNA Binding Motif Protein 4	Protein Coding	40	GC11P066638	1.32854	https://www.genecards.org/cgi-bin/carddisp.pl?gene=RBM4
POU2AF1	POU Class 2 Homeobox Associating Factor 1	Protein Coding	37	GC11M111352	1.32853	https://www.genecards.org/cgi-bin/carddisp.pl?gene=POU2AF1
NTF3	Neurotrophin 3	Protein Coding	42	GC12P005432	1.32709	https://www.genecards.org/cgi-bin/carddisp.pl?gene=NTF3
PROS1	Protein S	Protein Coding	48	GC03M093873	1.32541	https://www.genecards.org/cgi-bin/carddisp.pl?gene=PROS1
NPY5R	Neuropeptide Y Receptor Y5	Protein Coding	42	GC04P163343	1.32512	https://www.genecards.org/cgi-bin/carddisp.pl?gene=NPY5R
GRB10	Growth Factor Receptor Bound Protein 10	Protein Coding	41	GC07M050590	1.32501	https://www.genecards.org/cgi-bin/carddisp.pl?gene=GRB10
DYNLT1	Dynein Light Chain Tctex-Type 1	Protein Coding	37	GC06M158636	1.32414	https://www.genecards.org/cgi-bin/carddisp.pl?gene=DYNLT1
NCAM1	Neural Cell Adhesion Molecule 1	Protein Coding	46	GC11P112961	1.32368	https://www.genecards.org/cgi-bin/carddisp.pl?gene=NCAM1
CTC1	CST Telomere Replication Complex Component 1	Protein Coding	34	GC17M010137	1.32326	https://www.genecards.org/cgi-bin/carddisp.pl?gene=CTC1
TEPSIN	TEPSIN Adaptor Related Protein Complex 4 Accessory Protein	Protein Coding	24	GC17M081229	1.31732	https://www.genecards.org/cgi-bin/carddisp.pl?gene=TEPSIN
PRICKLE4	Prickle Planar Cell Polarity Protein 4	Protein Coding	35	GC06P041780	1.31702	https://www.genecards.org/cgi-bin/carddisp.pl?gene=PRICKLE4
ELP5	Elongator Acetyltransferase Complex Subunit 5	Protein Coding	34	GC17P007251	1.31702	https://www.genecards.org/cgi-bin/carddisp.pl?gene=ELP5
ZNRD2	Zinc Ribbon Domain Containing 2	Protein Coding	28	GC11P068995	1.3125	https://www.genecards.org/cgi-bin/carddisp.pl?gene=ZNRD2
STOM	Stomatin	Protein Coding	38	GC09M121338	1.30797	https://www.genecards.org/cgi-bin/carddisp.pl?gene=STOM
ULK1	Unc-51 Like Autophagy Activating Kinase 1	Protein Coding	44	GC12P131894	1.30737	https://www.genecards.org/cgi-bin/carddisp.pl?gene=ULK1
CCKAR	Cholecystokinin A Receptor	Protein Coding	45	GC04M026483	1.30625	https://www.genecards.org/cgi-bin/carddisp.pl?gene=CCKAR
RIT1	Ras Like Without CAAX 1	Protein Coding	46	GC01M155897	1.30341	https://www.genecards.org/cgi-bin/carddisp.pl?gene=RIT1
PVT1	Pvt1 Oncogene	RNA Gene	26	GC08P127849	1.30307	https://www.genecards.org/cgi-bin/carddisp.pl?gene=PVT1
TRERF1	Transcriptional Regulating Factor 1	Protein Coding	38	GC06M042224	1.29858	https://www.genecards.org/cgi-bin/carddisp.pl?gene=TRERF1
ELN	Elastin	Protein Coding	44	GC07P074027	1.29549	https://www.genecards.org/cgi-bin/carddisp.pl?gene=ELN
PITX2	Paired Like Homeodomain 2	Protein Coding	46	GC04M110617	1.29547	https://www.genecards.org/cgi-bin/carddisp.pl?gene=PITX2
FGFR4	Fibroblast Growth Factor Receptor 4	Protein Coding	50	GC05P177086	1.29425	https://www.genecards.org/cgi-bin/carddisp.pl?gene=FGFR4
SLC25A43	Solute Carrier Family 25 Member 43	Protein Coding	35	GC0XP119399	1.2926	https://www.genecards.org/cgi-bin/carddisp.pl?gene=SLC25A43
GPX4	Glutathione Peroxidase 4	Protein Coding	46	GC19P001103	1.29254	https://www.genecards.org/cgi-bin/carddisp.pl?gene=GPX4
RSPO3	R-Spondin 3	Protein Coding	38	GC06P127118	1.29153	https://www.genecards.org/cgi-bin/carddisp.pl?gene=RSPO3
EXOSC10	Exosome Component 10	Protein Coding	37	GC01M011067	1.29113	https://www.genecards.org/cgi-bin/carddisp.pl?gene=EXOSC10
GSTA4	Glutathione S-Transferase Alpha 4	Protein Coding	42	GC06M052977	1.29062	https://www.genecards.org/cgi-bin/carddisp.pl?gene=GSTA4
ELP3	Elongator Acetyltransferase Complex Subunit 3	Protein Coding	40	GC08P028089	1.28946	https://www.genecards.org/cgi-bin/carddisp.pl?gene=ELP3
MRPS6	Mitochondrial Ribosomal Protein S6	Protein Coding	37	GC21P034130	1.2894	https://www.genecards.org/cgi-bin/carddisp.pl?gene=MRPS6
TPM2	Tropomyosin 2	Protein Coding	45	GC09M035672	1.28922	https://www.genecards.org/cgi-bin/carddisp.pl?gene=TPM2
ACADS	Acyl-CoA Dehydrogenase Short Chain	Protein Coding	45	GC12P125481	1.28918	https://www.genecards.org/cgi-bin/carddisp.pl?gene=ACADS
TG	Thyroglobulin	Protein Coding	44	GC08P132866	1.28767	https://www.genecards.org/cgi-bin/carddisp.pl?gene=TG
MYBPC3	Myosin Binding Protein C3	Protein Coding	45	GC11M084328	1.28605	https://www.genecards.org/cgi-bin/carddisp.pl?gene=MYBPC3
PAICS	Phosphoribosylaminoimidazole Carboxylase And Phosphoribosylaminoimidazolesuccinocarboxamide Synthase	Protein Coding	41	GC04P056410	1.28566	https://www.genecards.org/cgi-bin/carddisp.pl?gene=PAICS
CD27	CD27 Molecule	Protein Coding	45	GC12P018529	1.28538	https://www.genecards.org/cgi-bin/carddisp.pl?gene=CD27
ROS1	ROS Proto-Oncogene 1, Receptor Tyrosine Kinase	Protein Coding	46	GC06M117287	1.2845	https://www.genecards.org/cgi-bin/carddisp.pl?gene=ROS1
PBXIP1	PBX Homeobox Interacting Protein 1	Protein Coding	36	GC01M154944	1.28332	https://www.genecards.org/cgi-bin/carddisp.pl?gene=PBXIP1
LTB4R	Leukotriene B4 Receptor	Protein Coding	44	GC14P024311	1.28232	https://www.genecards.org/cgi-bin/carddisp.pl?gene=LTB4R
TBX3	T-Box Transcription Factor 3	Protein Coding	44	GC12M114670	1.27827	https://www.genecards.org/cgi-bin/carddisp.pl?gene=TBX3
ASAH2	N-Acylsphingosine Amidohydrolase 2	Protein Coding	41	GC10M050182	1.27543	https://www.genecards.org/cgi-bin/carddisp.pl?gene=ASAH2
MAN1B1	Mannosidase Alpha Class 1B Member 1	Protein Coding	46	GC09P137086	1.2732	https://www.genecards.org/cgi-bin/carddisp.pl?gene=MAN1B1
TMBIM6	Transmembrane BAX Inhibitor Motif Containing 6	Protein Coding	37	GC12P049707	1.27021	https://www.genecards.org/cgi-bin/carddisp.pl?gene=TMBIM6
ZNF230	Zinc Finger Protein 230	Protein Coding	33	GC19P044002	1.26874	https://www.genecards.org/cgi-bin/carddisp.pl?gene=ZNF230
MGP	Matrix Gla Protein	Protein Coding	42	GC12M019862	1.26843	https://www.genecards.org/cgi-bin/carddisp.pl?gene=MGP
BRMS1	BRMS1 Transcriptional Repressor And Anoikis Regulator	Protein Coding	37	GC11M084739	1.26726	https://www.genecards.org/cgi-bin/carddisp.pl?gene=BRMS1
MBOAT4	Membrane Bound O-Acyltransferase Domain Containing 4	Protein Coding	30	GC08M030131	1.26611	https://www.genecards.org/cgi-bin/carddisp.pl?gene=MBOAT4
PPP1R2	Protein Phosphatase 1 Regulatory Inhibitor Subunit 2	Protein Coding	38	GC03M195515	1.2637	https://www.genecards.org/cgi-bin/carddisp.pl?gene=PPP1R2
NIPAL4	NIPA Like Domain Containing 4	Protein Coding	38	GC05P157460	1.26322	https://www.genecards.org/cgi-bin/carddisp.pl?gene=NIPAL4
C1R	Complement C1r	Protein Coding	47	GC12M007574	1.26249	https://www.genecards.org/cgi-bin/carddisp.pl?gene=C1R
BCAS3	BCAS3 Microtubule Associated Cell Migration Factor	Protein Coding	37	GC17P060678	1.26187	https://www.genecards.org/cgi-bin/carddisp.pl?gene=BCAS3
CLUH	Clustered Mitochondria Homolog	Protein Coding	33	GC17M002689	1.25989	https://www.genecards.org/cgi-bin/carddisp.pl?gene=CLUH
PCYT1A	Phosphate Cytidylyltransferase 1A, Choline	Protein Coding	48	GC03M196214	1.25983	https://www.genecards.org/cgi-bin/carddisp.pl?gene=PCYT1A
GABRA5	Gamma-Aminobutyric Acid Type A Receptor Subunit Alpha5	Protein Coding	47	GC15P026866	1.25868	https://www.genecards.org/cgi-bin/carddisp.pl?gene=GABRA5
ARHGEF26	Rho Guanine Nucleotide Exchange Factor 26	Protein Coding	34	GC03P154124	1.25658	https://www.genecards.org/cgi-bin/carddisp.pl?gene=ARHGEF26
GSN	Gelsolin	Protein Coding	48	GC09P121201	1.25624	https://www.genecards.org/cgi-bin/carddisp.pl?gene=GSN
SLX1B	SLX1 Homolog B, Structure-Specific Endonuclease Subunit	Protein Coding	31	GC16P029454	1.25569	https://www.genecards.org/cgi-bin/carddisp.pl?gene=SLX1B
ARFGAP2	ADP Ribosylation Factor GTPase Activating Protein 2	Protein Coding	35	GC11M084320	1.2535	https://www.genecards.org/cgi-bin/carddisp.pl?gene=ARFGAP2
BCL2A1	BCL2 Related Protein A1	Protein Coding	40	GC15M080585	1.25316	https://www.genecards.org/cgi-bin/carddisp.pl?gene=BCL2A1
MCAM	Melanoma Cell Adhesion Molecule	Protein Coding	41	GC11M119308	1.25064	https://www.genecards.org/cgi-bin/carddisp.pl?gene=MCAM
DLX3	Distal-Less Homeobox 3	Protein Coding	41	GC17M049990	1.25052	https://www.genecards.org/cgi-bin/carddisp.pl?gene=DLX3
FLOT1	Flotillin 1	Protein Coding	41	GC06M061233	1.24995	https://www.genecards.org/cgi-bin/carddisp.pl?gene=FLOT1
TGM2	Transglutaminase 2	Protein Coding	46	GC20M038127	1.24921	https://www.genecards.org/cgi-bin/carddisp.pl?gene=TGM2
CYB5B	Cytochrome B5 Type B	Protein Coding	41	GC16P069450	1.24868	https://www.genecards.org/cgi-bin/carddisp.pl?gene=CYB5B
MT-RNR2	Mitochondrially Encoded 16S RRNA	RNA Gene	19	GCMTP001674	1.24856	https://www.genecards.org/cgi-bin/carddisp.pl?gene=MT-RNR2
NMD3	NMD3 Ribosome Export Adaptor	Protein Coding	34	GC03P161104	1.24697	https://www.genecards.org/cgi-bin/carddisp.pl?gene=NMD3
CXCL5	C-X-C Motif Chemokine Ligand 5	Protein Coding	40	GC04M073995	1.24653	https://www.genecards.org/cgi-bin/carddisp.pl?gene=CXCL5
MAP1B	Microtubule Associated Protein 1B	Protein Coding	44	GC05P072107	1.24646	https://www.genecards.org/cgi-bin/carddisp.pl?gene=MAP1B
SLC38A2	Solute Carrier Family 38 Member 2	Protein Coding	40	GC12M046358	1.24334	https://www.genecards.org/cgi-bin/carddisp.pl?gene=SLC38A2
TMF1	TATA Element Modulatory Factor 1	Protein Coding	36	GC03M069019	1.24022	https://www.genecards.org/cgi-bin/carddisp.pl?gene=TMF1
HLA-DQA2	Major Histocompatibility Complex, Class II, DQ Alpha 2	Protein Coding	37	GC06P032741	1.24002	https://www.genecards.org/cgi-bin/carddisp.pl?gene=HLA-DQA2
SNUPN	Snurportin 1	Protein Coding	35	GC15M075598	1.24	https://www.genecards.org/cgi-bin/carddisp.pl?gene=SNUPN
NR1H3	Nuclear Receptor Subfamily 1 Group H Member 3	Protein Coding	46	GC11P047248	1.23983	https://www.genecards.org/cgi-bin/carddisp.pl?gene=NR1H3
RCVRN	Recoverin	Protein Coding	38	GC17M009896	1.23946	https://www.genecards.org/cgi-bin/carddisp.pl?gene=RCVRN
SLC38A10	Solute Carrier Family 38 Member 10	Protein Coding	33	GC17M081244	1.23677	https://www.genecards.org/cgi-bin/carddisp.pl?gene=SLC38A10
SSTR4	Somatostatin Receptor 4	Protein Coding	41	GC20P023035	1.23522	https://www.genecards.org/cgi-bin/carddisp.pl?gene=SSTR4
UBASH3B	Ubiquitin Associated And SH3 Domain Containing B	Protein Coding	40	GC11P122655	1.23391	https://www.genecards.org/cgi-bin/carddisp.pl?gene=UBASH3B
PFDN1	Prefoldin Subunit 1	Protein Coding	37	GC05M140291	1.23391	https://www.genecards.org/cgi-bin/carddisp.pl?gene=PFDN1
NEU1	Neuraminidase 1	Protein Coding	44	GC06M031857	1.23218	https://www.genecards.org/cgi-bin/carddisp.pl?gene=NEU1
OCLN	Occludin	Protein Coding	44	GC05P069492	1.23199	https://www.genecards.org/cgi-bin/carddisp.pl?gene=OCLN
MOG	Myelin Oligodendrocyte Glycoprotein	Protein Coding	45	GC06P076803	1.23103	https://www.genecards.org/cgi-bin/carddisp.pl?gene=MOG
AVPR2	Arginine Vasopressin Receptor 2	Protein Coding	46	GC0XP153902	1.22573	https://www.genecards.org/cgi-bin/carddisp.pl?gene=AVPR2
NCKAP5L	NCK Associated Protein 5 Like	Protein Coding	31	GC12M049791	1.22517	https://www.genecards.org/cgi-bin/carddisp.pl?gene=NCKAP5L
NCK1-DT	NCK1 Divergent Transcript	RNA Gene	10	GC03M136842	1.22494	https://www.genecards.org/cgi-bin/carddisp.pl?gene=NCK1-DT
ATOX1	Antioxidant 1 Copper Chaperone	Protein Coding	39	GC05M151743	1.22425	https://www.genecards.org/cgi-bin/carddisp.pl?gene=ATOX1
VAPB	VAMP Associated Protein B And C	Protein Coding	44	GC20P058389	1.22214	https://www.genecards.org/cgi-bin/carddisp.pl?gene=VAPB
NMRAL1	NmrA Like Redox Sensor 1	Protein Coding	34	GC16M004461	1.22181	https://www.genecards.org/cgi-bin/carddisp.pl?gene=NMRAL1
SPTA1	Spectrin Alpha, Erythrocytic 1	Protein Coding	45	GC01M158610	1.22164	https://www.genecards.org/cgi-bin/carddisp.pl?gene=SPTA1
SCNN1B	Sodium Channel Epithelial 1 Subunit Beta	Protein Coding	48	GC16P023278	1.22005	https://www.genecards.org/cgi-bin/carddisp.pl?gene=SCNN1B
FABP3	Fatty Acid Binding Protein 3	Protein Coding	42	GC01M031365	1.21733	https://www.genecards.org/cgi-bin/carddisp.pl?gene=FABP3
GNAS-AS1	GNAS Antisense RNA 1	RNA Gene	24	GC20M058811	1.21619	https://www.genecards.org/cgi-bin/carddisp.pl?gene=GNAS-AS1
HRNR	Hornerin	Protein Coding	36	GC01M152184	1.21592	https://www.genecards.org/cgi-bin/carddisp.pl?gene=HRNR
SNTB2	Syntrophin Beta 2	Protein Coding	38	GC16P069187	1.21493	https://www.genecards.org/cgi-bin/carddisp.pl?gene=SNTB2
SUOX	Sulfite Oxidase	Protein Coding	45	GC12P055997	1.21485	https://www.genecards.org/cgi-bin/carddisp.pl?gene=SUOX
HECTD4	HECT Domain E3 Ubiquitin Protein Ligase 4	Protein Coding	32	GC12M112160	1.21434	https://www.genecards.org/cgi-bin/carddisp.pl?gene=HECTD4
SIK3	SIK Family Kinase 3	Protein Coding	42	GC11M116843	1.21294	https://www.genecards.org/cgi-bin/carddisp.pl?gene=SIK3
PNPO	Pyridoxamine 5'-Phosphate Oxidase	Protein Coding	45	GC17P047941	1.2121	https://www.genecards.org/cgi-bin/carddisp.pl?gene=PNPO
THY1	Thy-1 Cell Surface Antigen	Protein Coding	42	GC11M119417	1.21139	https://www.genecards.org/cgi-bin/carddisp.pl?gene=THY1
PLA2G2A	Phospholipase A2 Group IIA	Protein Coding	46	GC01M019975	1.21074	https://www.genecards.org/cgi-bin/carddisp.pl?gene=PLA2G2A
AKT1S1	AKT1 Substrate 1	Protein Coding	38	GC19M049869	1.2106	https://www.genecards.org/cgi-bin/carddisp.pl?gene=AKT1S1
GGNBP2	Gametogenetin Binding Protein 2	Protein Coding	31	GC17P036544	1.21052	https://www.genecards.org/cgi-bin/carddisp.pl?gene=GGNBP2
AZGP1	Alpha-2-Glycoprotein 1, Zinc-Binding	Protein Coding	44	GC07M099967	1.20745	https://www.genecards.org/cgi-bin/carddisp.pl?gene=AZGP1
TCF21	Transcription Factor 21	Protein Coding	36	GC06P133889	1.20735	https://www.genecards.org/cgi-bin/carddisp.pl?gene=TCF21
UVSSA	UV Stimulated Scaffold Protein A	Protein Coding	34	GC04P001341	1.20725	https://www.genecards.org/cgi-bin/carddisp.pl?gene=UVSSA
FIGNL1	Fidgetin Like 1	Protein Coding	38	GC07M050444	1.20555	https://www.genecards.org/cgi-bin/carddisp.pl?gene=FIGNL1
SCN5A	Sodium Voltage-Gated Channel Alpha Subunit 5	Protein Coding	50	GC03M038549	1.20483	https://www.genecards.org/cgi-bin/carddisp.pl?gene=SCN5A
SCN4A	Sodium Voltage-Gated Channel Alpha Subunit 4	Protein Coding	45	GC17M063938	1.20447	https://www.genecards.org/cgi-bin/carddisp.pl?gene=SCN4A
KDM2A	Lysine Demethylase 2A	Protein Coding	40	GC11P067119	1.20421	https://www.genecards.org/cgi-bin/carddisp.pl?gene=KDM2A
SLC5A1	Solute Carrier Family 5 Member 1	Protein Coding	49	GC22P032043	1.20373	https://www.genecards.org/cgi-bin/carddisp.pl?gene=SLC5A1
DAO	D-Amino Acid Oxidase	Protein Coding	44	GC12P108859	1.20289	https://www.genecards.org/cgi-bin/carddisp.pl?gene=DAO
RPGRIP1L	RPGRIP1 Like	Protein Coding	38	GC16M053597	1.20274	https://www.genecards.org/cgi-bin/carddisp.pl?gene=RPGRIP1L
BSND	Barttin CLCNK Type Accessory Subunit Beta	Protein Coding	40	GC01P054998	1.20214	https://www.genecards.org/cgi-bin/carddisp.pl?gene=BSND
AVPR1B	Arginine Vasopressin Receptor 1B	Protein Coding	43	GC01M206109	1.20164	https://www.genecards.org/cgi-bin/carddisp.pl?gene=AVPR1B
ASCC3	Activating Signal Cointegrator 1 Complex Subunit 3	Protein Coding	37	GC06M100508	1.19997	https://www.genecards.org/cgi-bin/carddisp.pl?gene=ASCC3
PIK3C2B	Phosphatidylinositol-4-Phosphate 3-Kinase Catalytic Subunit Type 2 Beta	Protein Coding	46	GC01M204422	1.1998	https://www.genecards.org/cgi-bin/carddisp.pl?gene=PIK3C2B
ACADSB	Acyl-CoA Dehydrogenase Short/Branched Chain	Protein Coding	45	GC10P123008	1.19822	https://www.genecards.org/cgi-bin/carddisp.pl?gene=ACADSB
KLF12	Kruppel Like Factor 12	Protein Coding	37	GC13M073686	1.19786	https://www.genecards.org/cgi-bin/carddisp.pl?gene=KLF12
HSD3B1	Hydroxy-Delta-5-Steroid Dehydrogenase, 3 Beta- And Steroid Delta-Isomerase 1	Protein Coding	43	GC01P119507	1.19593	https://www.genecards.org/cgi-bin/carddisp.pl?gene=HSD3B1
COL4A4	Collagen Type IV Alpha 4 Chain	Protein Coding	44	GC02M226973	1.1959	https://www.genecards.org/cgi-bin/carddisp.pl?gene=COL4A4
FGF23	Fibroblast Growth Factor 23	Protein Coding	45	GC12M004368	1.19564	https://www.genecards.org/cgi-bin/carddisp.pl?gene=FGF23
VIL1	Villin 1	Protein Coding	41	GC02P218419	1.19537	https://www.genecards.org/cgi-bin/carddisp.pl?gene=VIL1
PTP4A2	Protein Tyrosine Phosphatase 4A2	Protein Coding	41	GC01M031909	1.19524	https://www.genecards.org/cgi-bin/carddisp.pl?gene=PTP4A2
LPO	Lactoperoxidase	Protein Coding	40	GC17P058218	1.19468	https://www.genecards.org/cgi-bin/carddisp.pl?gene=LPO
CHST9	Carbohydrate Sulfotransferase 9	Protein Coding	37	GC18M026906	1.19451	https://www.genecards.org/cgi-bin/carddisp.pl?gene=CHST9
IZUMO1	Izumo Sperm-Egg Fusion 1	Protein Coding	35	GC19M048740	1.19451	https://www.genecards.org/cgi-bin/carddisp.pl?gene=IZUMO1
SERINC2	Serine Incorporator 2	Protein Coding	35	GC01P031409	1.19451	https://www.genecards.org/cgi-bin/carddisp.pl?gene=SERINC2
SYNPO2	Synaptopodin 2	Protein Coding	36	GC04P118850	1.19448	https://www.genecards.org/cgi-bin/carddisp.pl?gene=SYNPO2
TRPM8	Transient Receptor Potential Cation Channel Subfamily M Member 8	Protein Coding	44	GC02P233917	1.19435	https://www.genecards.org/cgi-bin/carddisp.pl?gene=TRPM8
CHERP	Calcium Homeostasis Endoplasmic Reticulum Protein	Protein Coding	34	GC19M016517	1.19385	https://www.genecards.org/cgi-bin/carddisp.pl?gene=CHERP
SCAF8	SR-Related CTD Associated Factor 8	Protein Coding	34	GC06P154733	1.19347	https://www.genecards.org/cgi-bin/carddisp.pl?gene=SCAF8
STC1	Stanniocalcin 1	Protein Coding	41	GC08M023841	1.19325	https://www.genecards.org/cgi-bin/carddisp.pl?gene=STC1
HBA1	Hemoglobin Subunit Alpha 1	Protein Coding	42	GC16P009809	1.1924	https://www.genecards.org/cgi-bin/carddisp.pl?gene=HBA1
CD2	CD2 Molecule	Protein Coding	42	GC01P116754	1.19082	https://www.genecards.org/cgi-bin/carddisp.pl?gene=CD2
MLNR	Motilin Receptor	Protein Coding	40	GC13P049220	1.18889	https://www.genecards.org/cgi-bin/carddisp.pl?gene=MLNR
MPL	MPL Proto-Oncogene, Thrombopoietin Receptor	Protein Coding	46	GC01P043337	1.18851	https://www.genecards.org/cgi-bin/carddisp.pl?gene=MPL
FABP5	Fatty Acid Binding Protein 5	Protein Coding	40	GC08P081282	1.18673	https://www.genecards.org/cgi-bin/carddisp.pl?gene=FABP5
PCMT1	Protein-L-Isoaspartate (D-Aspartate) O-Methyltransferase	Protein Coding	40	GC06P149749	1.18595	https://www.genecards.org/cgi-bin/carddisp.pl?gene=PCMT1
FCGR3B	Fc Gamma Receptor IIIb	Protein Coding	43	GC01M161623	1.18593	https://www.genecards.org/cgi-bin/carddisp.pl?gene=FCGR3B
SP2	Sp2 Transcription Factor	Protein Coding	38	GC17P047896	1.18562	https://www.genecards.org/cgi-bin/carddisp.pl?gene=SP2
P2RX4	Purinergic Receptor P2X 4	Protein Coding	45	GC12P125510	1.18365	https://www.genecards.org/cgi-bin/carddisp.pl?gene=P2RX4
PPBP	Pro-Platelet Basic Protein	Protein Coding	42	GC04M073986	1.18309	https://www.genecards.org/cgi-bin/carddisp.pl?gene=PPBP
CANT1	Calcium Activated Nucleotidase 1	Protein Coding	44	GC17M078992	1.18243	https://www.genecards.org/cgi-bin/carddisp.pl?gene=CANT1
TNNT3	Troponin T3, Fast Skeletal Type	Protein Coding	44	GC11P001920	1.17985	https://www.genecards.org/cgi-bin/carddisp.pl?gene=TNNT3
SERPING1	Serpin Family G Member 1	Protein Coding	46	GC11P057597	1.17943	https://www.genecards.org/cgi-bin/carddisp.pl?gene=SERPING1
ACP5	Acid Phosphatase 5, Tartrate Resistant	Protein Coding	46	GC19M011574	1.17868	https://www.genecards.org/cgi-bin/carddisp.pl?gene=ACP5
MMP12	Matrix Metallopeptidase 12	Protein Coding	45	GC11M102862	1.17773	https://www.genecards.org/cgi-bin/carddisp.pl?gene=MMP12
FCN3	Ficolin 3	Protein Coding	44	GC01M027729	1.17763	https://www.genecards.org/cgi-bin/carddisp.pl?gene=FCN3
TIMM50	Translocase Of Inner Mitochondrial Membrane 50	Protein Coding	38	GC19P039480	1.17696	https://www.genecards.org/cgi-bin/carddisp.pl?gene=TIMM50
FAM199X	Family With Sequence Similarity 199, X-Linked	Protein Coding	29	GC0XP104166	1.17612	https://www.genecards.org/cgi-bin/carddisp.pl?gene=FAM199X
CLDN7	Claudin 7	Protein Coding	40	GC17M007259	1.1761	https://www.genecards.org/cgi-bin/carddisp.pl?gene=CLDN7
SNRPD1	Small Nuclear Ribonucleoprotein D1 Polypeptide	Protein Coding	38	GC18P021612	1.17596	https://www.genecards.org/cgi-bin/carddisp.pl?gene=SNRPD1
NFATC1	Nuclear Factor Of Activated T Cells 1	Protein Coding	46	GC18P079395	1.17579	https://www.genecards.org/cgi-bin/carddisp.pl?gene=NFATC1
PDE3A	Phosphodiesterase 3A	Protein Coding	48	GC12P020294	1.17574	https://www.genecards.org/cgi-bin/carddisp.pl?gene=PDE3A
MMP11	Matrix Metallopeptidase 11	Protein Coding	45	GC22P023768	1.17514	https://www.genecards.org/cgi-bin/carddisp.pl?gene=MMP11
CLCNKA	Chloride Voltage-Gated Channel Ka	Protein Coding	40	GC01P016018	1.17339	https://www.genecards.org/cgi-bin/carddisp.pl?gene=CLCNKA
GLRX3	Glutaredoxin 3	Protein Coding	40	GC10P130136	1.17186	https://www.genecards.org/cgi-bin/carddisp.pl?gene=GLRX3
SLC7A2	Solute Carrier Family 7 Member 2	Protein Coding	42	GC08P017497	1.1707	https://www.genecards.org/cgi-bin/carddisp.pl?gene=SLC7A2
NEMP1	Nuclear Envelope Integral Membrane Protein 1	Protein Coding	26	GC12M057056	1.17049	https://www.genecards.org/cgi-bin/carddisp.pl?gene=NEMP1
APRT	Adenine Phosphoribosyltransferase	Protein Coding	46	GC16M088810	1.17039	https://www.genecards.org/cgi-bin/carddisp.pl?gene=APRT
GRIK2	Glutamate Ionotropic Receptor Kainate Type Subunit 2	Protein Coding	47	GC06P100962	1.16947	https://www.genecards.org/cgi-bin/carddisp.pl?gene=GRIK2
PNP	Purine Nucleoside Phosphorylase	Protein Coding	45	GC14P020468	1.16947	https://www.genecards.org/cgi-bin/carddisp.pl?gene=PNP
AZU1	Azurocidin 1	Protein Coding	40	GC19P000825	1.16878	https://www.genecards.org/cgi-bin/carddisp.pl?gene=AZU1
LINC00857	Long Intergenic Non-Protein Coding RNA 857	RNA Gene	16	GC10P090582	1.16856	https://www.genecards.org/cgi-bin/carddisp.pl?gene=LINC00857
FBXO32	F-Box Protein 32	Protein Coding	40	GC08M123500	1.16768	https://www.genecards.org/cgi-bin/carddisp.pl?gene=FBXO32
MVB12A	Multivesicular Body Subunit 12A	Protein Coding	31	GC19P053494	1.16731	https://www.genecards.org/cgi-bin/carddisp.pl?gene=MVB12A
SSH3	Slingshot Protein Phosphatase 3	Protein Coding	38	GC11P067303	1.16728	https://www.genecards.org/cgi-bin/carddisp.pl?gene=SSH3
CD163	CD163 Molecule	Protein Coding	43	GC12M007646	1.16717	https://www.genecards.org/cgi-bin/carddisp.pl?gene=CD163
ATP5MG	ATP Synthase Membrane Subunit G	Protein Coding	30	GC11P118403	1.16562	https://www.genecards.org/cgi-bin/carddisp.pl?gene=ATP5MG
C12orf43	Chromosome 12 Open Reading Frame 43	Protein Coding	33	GC12M121000	1.16413	https://www.genecards.org/cgi-bin/carddisp.pl?gene=C12orf43
RIN1	Ras And Rab Interactor 1	Protein Coding	37	GC11M084738	1.16307	https://www.genecards.org/cgi-bin/carddisp.pl?gene=RIN1
INA	Internexin Neuronal Intermediate Filament Protein Alpha	Protein Coding	39	GC10P103277	1.16223	https://www.genecards.org/cgi-bin/carddisp.pl?gene=INA
CRK	CRK Proto-Oncogene, Adaptor Protein	Protein Coding	44	GC17M001420	1.16207	https://www.genecards.org/cgi-bin/carddisp.pl?gene=CRK
RPAP3	RNA Polymerase II Associated Protein 3	Protein Coding	33	GC12M047661	1.16016	https://www.genecards.org/cgi-bin/carddisp.pl?gene=RPAP3
CYP26A1	Cytochrome P450 Family 26 Subfamily A Member 1	Protein Coding	44	GC10P093073	1.15989	https://www.genecards.org/cgi-bin/carddisp.pl?gene=CYP26A1
CARD10	Caspase Recruitment Domain Family Member 10	Protein Coding	39	GC22M055077	1.15894	https://www.genecards.org/cgi-bin/carddisp.pl?gene=CARD10
SLC13A2	Solute Carrier Family 13 Member 2	Protein Coding	42	GC17P028473	1.15841	https://www.genecards.org/cgi-bin/carddisp.pl?gene=SLC13A2
COL4A1	Collagen Type IV Alpha 1 Chain	Protein Coding	48	GC13M110148	1.15822	https://www.genecards.org/cgi-bin/carddisp.pl?gene=COL4A1
UPK3A	Uroplakin 3A	Protein Coding	37	GC22P045284	1.15803	https://www.genecards.org/cgi-bin/carddisp.pl?gene=UPK3A
GRK6	G Protein-Coupled Receptor Kinase 6	Protein Coding	44	GC05P177403	1.15701	https://www.genecards.org/cgi-bin/carddisp.pl?gene=GRK6
CBFB	Core-Binding Factor Subunit Beta	Protein Coding	44	GC16P067063	1.15697	https://www.genecards.org/cgi-bin/carddisp.pl?gene=CBFB
NFATC3	Nuclear Factor Of Activated T Cells 3	Protein Coding	42	GC16P068119	1.15496	https://www.genecards.org/cgi-bin/carddisp.pl?gene=NFATC3
RBM4B	RNA Binding Motif Protein 4B	Protein Coding	35	GC11M066664	1.15496	https://www.genecards.org/cgi-bin/carddisp.pl?gene=RBM4B
RAPGEF1	Rap Guanine Nucleotide Exchange Factor 1	Protein Coding	41	GC09M131576	1.15414	https://www.genecards.org/cgi-bin/carddisp.pl?gene=RAPGEF1
CD68	CD68 Molecule	Protein Coding	39	GC17P007579	1.15288	https://www.genecards.org/cgi-bin/carddisp.pl?gene=CD68
LINC02747	Long Intergenic Non-Protein Coding RNA 2747	RNA Gene	9	GC11M084870	1.15222	https://www.genecards.org/cgi-bin/carddisp.pl?gene=LINC02747
MIR130B	MicroRNA 130b	RNA Gene	20	GC22P034073	1.1518	https://www.genecards.org/cgi-bin/carddisp.pl?gene=MIR130B
CA9	Carbonic Anhydrase 9	Protein Coding	45	GC09P035673	1.15035	https://www.genecards.org/cgi-bin/carddisp.pl?gene=CA9
DNM1	Dynamin 1	Protein Coding	49	GC09P128191	1.15024	https://www.genecards.org/cgi-bin/carddisp.pl?gene=DNM1
NXF1	Nuclear RNA Export Factor 1	Protein Coding	40	GC11M084562	1.14862	https://www.genecards.org/cgi-bin/carddisp.pl?gene=NXF1
IL15RA	Interleukin 15 Receptor Subunit Alpha	Protein Coding	40	GC10M005943	1.14819	https://www.genecards.org/cgi-bin/carddisp.pl?gene=IL15RA
SI	Sucrase-Isomaltase	Protein Coding	44	GC03M164978	1.14796	https://www.genecards.org/cgi-bin/carddisp.pl?gene=SI
C6	Complement C6	Protein Coding	43	GC05M041142	1.1478	https://www.genecards.org/cgi-bin/carddisp.pl?gene=C6
PSCA	Prostate Stem Cell Antigen	Protein Coding	40	GC08P142670	1.14662	https://www.genecards.org/cgi-bin/carddisp.pl?gene=PSCA
CFP	Complement Factor Properdin	Protein Coding	42	GC0XM047624	1.14474	https://www.genecards.org/cgi-bin/carddisp.pl?gene=CFP
SEMG1	Semenogelin 1	Protein Coding	35	GC20P045206	1.14236	https://www.genecards.org/cgi-bin/carddisp.pl?gene=SEMG1
CHD9	Chromodomain Helicase DNA Binding Protein 9	Protein Coding	38	GC16P053041	1.14111	https://www.genecards.org/cgi-bin/carddisp.pl?gene=CHD9
ARHGEF18	Rho/Rac Guanine Nucleotide Exchange Factor 18	Protein Coding	42	GC19P007351	1.14061	https://www.genecards.org/cgi-bin/carddisp.pl?gene=ARHGEF18
NEDD4	NEDD4 E3 Ubiquitin Protein Ligase	Protein Coding	46	GC15M055826	1.13994	https://www.genecards.org/cgi-bin/carddisp.pl?gene=NEDD4
EDN3	Endothelin 3	Protein Coding	46	GC20P059300	1.13978	https://www.genecards.org/cgi-bin/carddisp.pl?gene=EDN3
ADRA2A	Adrenoceptor Alpha 2A	Protein Coding	46	GC10P111077	1.13929	https://www.genecards.org/cgi-bin/carddisp.pl?gene=ADRA2A
SEMG2	Semenogelin 2	Protein Coding	35	GC20P045221	1.13924	https://www.genecards.org/cgi-bin/carddisp.pl?gene=SEMG2
ADSS2	Adenylosuccinate Synthase 2	Protein Coding	35	GC01M244410	1.13772	https://www.genecards.org/cgi-bin/carddisp.pl?gene=ADSS2
F2RL3	F2R Like Thrombin Or Trypsin Receptor 3	Protein Coding	45	GC19P016888	1.13724	https://www.genecards.org/cgi-bin/carddisp.pl?gene=F2RL3
MIER1	MIER1 Transcriptional Regulator	Protein Coding	33	GC01P066924	1.13616	https://www.genecards.org/cgi-bin/carddisp.pl?gene=MIER1
GLRX	Glutaredoxin	Protein Coding	43	GC05M095752	1.13593	https://www.genecards.org/cgi-bin/carddisp.pl?gene=GLRX
SMYD2	SET And MYND Domain Containing 2	Protein Coding	41	GC01P214281	1.13551	https://www.genecards.org/cgi-bin/carddisp.pl?gene=SMYD2
ESRRA	Estrogen Related Receptor Alpha	Protein Coding	48	GC11P064305	1.13384	https://www.genecards.org/cgi-bin/carddisp.pl?gene=ESRRA
GALNT14	Polypeptide N-Acetylgalactosaminyltransferase 14	Protein Coding	42	GC02M030888	1.13265	https://www.genecards.org/cgi-bin/carddisp.pl?gene=GALNT14
SIRT5	Sirtuin 5	Protein Coding	44	GC06P013574	1.13189	https://www.genecards.org/cgi-bin/carddisp.pl?gene=SIRT5
TTC37	Tetratricopeptide Repeat Domain 37	Protein Coding	39	GC05M095463	1.13122	https://www.genecards.org/cgi-bin/carddisp.pl?gene=TTC37
CD247	CD247 Molecule	Protein Coding	48	GC01M167399	1.13039	https://www.genecards.org/cgi-bin/carddisp.pl?gene=CD247
SH3GL2	SH3 Domain Containing GRB2 Like 2, Endophilin A1	Protein Coding	42	GC09P017569	1.13016	https://www.genecards.org/cgi-bin/carddisp.pl?gene=SH3GL2
HLA-DPB1	Major Histocompatibility Complex, Class II, DP Beta 1	Protein Coding	45	GC06P076901	1.12998	https://www.genecards.org/cgi-bin/carddisp.pl?gene=HLA-DPB1
BTD	Biotinidase	Protein Coding	44	GC03P016758	1.12864	https://www.genecards.org/cgi-bin/carddisp.pl?gene=BTD
HAVCR2	Hepatitis A Virus Cellular Receptor 2	Protein Coding	44	GC05M157063	1.12617	https://www.genecards.org/cgi-bin/carddisp.pl?gene=HAVCR2
ADRA2B	Adrenoceptor Alpha 2B	Protein Coding	45	GC02M096112	1.12552	https://www.genecards.org/cgi-bin/carddisp.pl?gene=ADRA2B
SPOP	Speckle Type BTB/POZ Protein	Protein Coding	42	GC17M049598	1.12523	https://www.genecards.org/cgi-bin/carddisp.pl?gene=SPOP
TCEA3	Transcription Elongation Factor A3	Protein Coding	37	GC01M023382	1.12478	https://www.genecards.org/cgi-bin/carddisp.pl?gene=TCEA3
NRG4	Neuregulin 4	Protein Coding	38	GC15M079546	1.12399	https://www.genecards.org/cgi-bin/carddisp.pl?gene=NRG4
DEGS1	Delta 4-Desaturase, Sphingolipid 1	Protein Coding	40	GC01P224175	1.12304	https://www.genecards.org/cgi-bin/carddisp.pl?gene=DEGS1
FZD4	Frizzled Class Receptor 4	Protein Coding	50	GC11M086945	1.12274	https://www.genecards.org/cgi-bin/carddisp.pl?gene=FZD4
SETD1B	SET Domain Containing 1B, Histone Lysine Methyltransferase	Protein Coding	38	GC12P125520	1.12241	https://www.genecards.org/cgi-bin/carddisp.pl?gene=SETD1B
NME4	NME/NM23 Nucleoside Diphosphate Kinase 4	Protein Coding	41	GC16P000396	1.1203	https://www.genecards.org/cgi-bin/carddisp.pl?gene=NME4
CASZ1	Castor Zinc Finger 1	Protein Coding	39	GC01M010642	1.11999	https://www.genecards.org/cgi-bin/carddisp.pl?gene=CASZ1
PCSK9	Proprotein Convertase Subtilisin/Kexin Type 9	Protein Coding	49	GC01P055039	1.11829	https://www.genecards.org/cgi-bin/carddisp.pl?gene=PCSK9
SOCS1	Suppressor Of Cytokine Signaling 1	Protein Coding	43	GC16M011783	1.11805	https://www.genecards.org/cgi-bin/carddisp.pl?gene=SOCS1
SLC7A6	Solute Carrier Family 7 Member 6	Protein Coding	42	GC16P068263	1.1159	https://www.genecards.org/cgi-bin/carddisp.pl?gene=SLC7A6
NSD1	Nuclear Receptor Binding SET Domain Protein 1	Protein Coding	43	GC05P177134	1.11514	https://www.genecards.org/cgi-bin/carddisp.pl?gene=NSD1
SCAMP3	Secretory Carrier Membrane Protein 3	Protein Coding	37	GC01M155255	1.11514	https://www.genecards.org/cgi-bin/carddisp.pl?gene=SCAMP3
HEXD	Hexosaminidase D	Protein Coding	26	GC17P082419	1.11459	https://www.genecards.org/cgi-bin/carddisp.pl?gene=HEXD
NPHS1	NPHS1 Adhesion Molecule, Nephrin	Protein Coding	45	GC19M035825	1.11378	https://www.genecards.org/cgi-bin/carddisp.pl?gene=NPHS1
PTGER4	Prostaglandin E Receptor 4	Protein Coding	45	GC05P040679	1.11321	https://www.genecards.org/cgi-bin/carddisp.pl?gene=PTGER4
WNT3	Wnt Family Member 3	Protein Coding	46	GC17M046762	1.11242	https://www.genecards.org/cgi-bin/carddisp.pl?gene=WNT3
QARS1	Glutaminyl-TRNA Synthetase 1	Protein Coding	28	GC03M050877	1.11227	https://www.genecards.org/cgi-bin/carddisp.pl?gene=QARS1
CHI3L1	Chitinase 3 Like 1	Protein Coding	44	GC01M203148	1.11096	https://www.genecards.org/cgi-bin/carddisp.pl?gene=CHI3L1
CCDC61	Coiled-Coil Domain Containing 61	Protein Coding	32	GC19P045995	1.11091	https://www.genecards.org/cgi-bin/carddisp.pl?gene=CCDC61
HIPK4	Homeodomain Interacting Protein Kinase 4	Protein Coding	33	GC19M040379	1.11068	https://www.genecards.org/cgi-bin/carddisp.pl?gene=HIPK4
C3AR1	Complement C3a Receptor 1	Protein Coding	42	GC12M008058	1.10951	https://www.genecards.org/cgi-bin/carddisp.pl?gene=C3AR1
AMPD3	Adenosine Monophosphate Deaminase 3	Protein Coding	45	GC11P010309	1.10849	https://www.genecards.org/cgi-bin/carddisp.pl?gene=AMPD3
PLSCR3	Phospholipid Scramblase 3	Protein Coding	37	GC17M007389	1.10846	https://www.genecards.org/cgi-bin/carddisp.pl?gene=PLSCR3
B4GALT1	Beta-1,4-Galactosyltransferase 1	Protein Coding	45	GC09M033100	1.10805	https://www.genecards.org/cgi-bin/carddisp.pl?gene=B4GALT1
GSTO1	Glutathione S-Transferase Omega 1	Protein Coding	44	GC10P104235	1.10776	https://www.genecards.org/cgi-bin/carddisp.pl?gene=GSTO1
KRTCAP2	Keratinocyte Associated Protein 2	Protein Coding	33	GC01M155187	1.10755	https://www.genecards.org/cgi-bin/carddisp.pl?gene=KRTCAP2
CLASRP	CLK4 Associating Serine/Arginine Rich Protein	Protein Coding	33	GC19P045039	1.10668	https://www.genecards.org/cgi-bin/carddisp.pl?gene=CLASRP
COQ5	Coenzyme Q5, Methyltransferase	Protein Coding	41	GC12M120503	1.10616	https://www.genecards.org/cgi-bin/carddisp.pl?gene=COQ5
CDH5	Cadherin 5	Protein Coding	46	GC16P066366	1.10538	https://www.genecards.org/cgi-bin/carddisp.pl?gene=CDH5
ESD	Esterase D	Protein Coding	42	GC13M046771	1.10508	https://www.genecards.org/cgi-bin/carddisp.pl?gene=ESD
ADH1A	Alcohol Dehydrogenase 1A (Class I), Alpha Polypeptide	Protein Coding	42	GC04M099276	1.10468	https://www.genecards.org/cgi-bin/carddisp.pl?gene=ADH1A
MRPL43	Mitochondrial Ribosomal Protein L43	Protein Coding	37	GC10M100969	1.10282	https://www.genecards.org/cgi-bin/carddisp.pl?gene=MRPL43
RBP7	Retinol Binding Protein 7	Protein Coding	35	GC01P009997	1.1016	https://www.genecards.org/cgi-bin/carddisp.pl?gene=RBP7
PEPD	Peptidase D	Protein Coding	44	GC19M033386	1.1004	https://www.genecards.org/cgi-bin/carddisp.pl?gene=PEPD
CRTC1	CREB Regulated Transcription Coactivator 1	Protein Coding	41	GC19P050956	1.09972	https://www.genecards.org/cgi-bin/carddisp.pl?gene=CRTC1
PRMT3	Protein Arginine Methyltransferase 3	Protein Coding	41	GC11P020409	1.0968	https://www.genecards.org/cgi-bin/carddisp.pl?gene=PRMT3
RAB6A	RAB6A, Member RAS Oncogene Family	Protein Coding	40	GC11M084958	1.09521	https://www.genecards.org/cgi-bin/carddisp.pl?gene=RAB6A
DRAP1	DR1 Associated Protein 1	Protein Coding	37	GC11P069024	1.0952	https://www.genecards.org/cgi-bin/carddisp.pl?gene=DRAP1
IFT46	Intraflagellar Transport 46	Protein Coding	32	GC11M118544	1.0952	https://www.genecards.org/cgi-bin/carddisp.pl?gene=IFT46
CPQ	Carboxypeptidase Q	Protein Coding	36	GC08P096645	1.09475	https://www.genecards.org/cgi-bin/carddisp.pl?gene=CPQ
[truncated: 859 more rows]
