# Supplementary material for: A novel prognostic model based on urea cycle-related gene signature for colorectal cancer
Source: Front Surg. 2022 Oct 21;9:1027655. doi: 10.3389/fsurg.2022.1027655 (PMC9633963; doi:10.3389/fsurg.2022.1027655)
Supplement: Supplementary file 3 [file Table3.xlsx]

## Sheet: Sheet1
Supplementary Table 3 The list of shared DEGs and DEUCRGs in CRC
crossed up-regulated genes	crossed down-regulated genes	DEUCRGs
CDH3	ABCA8	CDC25B
NFE2L3	CA7	PCK1
TEAD4	SLC30A10	EPHX2
S100A11	CLEC3B	ABCB1
TRIP13	UGT1A8	SST
SLC7A5	ABCG2	CA2
CEMIP	ADH1B	CKB
UBE2C	CA1	GHR
CDC25B	PYY	CXCL8
SOX9	SST	MMP3
HILPDA	SLC4A4	KLF4
TPX2	GCG	CA1
TGFBI	GBA3	SPP1
TIMP1	GREM2	GCG
UBE2S	AQP8	CXCL12
TESC	BCHE	TIMP1
DPEP1	CLDN8	PYY
S100P	UGT1A10	ABCG2
CEP55	CWH43	PRKACB
CXCL1	CHGA	AQP8
CXCL3	STMN2	MMP1
MMP7	SLC17A4	TSPAN7
VSNL1	MT1M	ETFDH
SQLE	CLCA4	CHGA
MMP3	CD177	NR3C2
MMP1	SCNN1B	SLC7A5
KRT23	ETFDH	S100P
CXCL8	MS4A12	MMP7
COL11A1	P2RY14	ADH1C
KLK10	CA2	FABP4
SERPINB5	HSD17B2	CXCL1
LGR5	NR3C2	CFD
SPP1	C7	SCNN1B
FAP	NR5A2	MMP12
DUSP4	BEST2	SI
UBD	EPB41L3	EDN3
SULF1	GUCA2A	BCHE
MMP12	APPL2	AOC1
REG1A	CA4	ADH1B
	DNASE1L3	FABP1
	EDN3	CA4
	ENTPD5	REG1A
	DPT	DPEP1
	PDCD4	TGFBI
	FHL1	KRT20
	SLC26A2	DPT
	TNFRSF17	PADI2
	CXCL12	CD177
	ADAMDEC1	CXCL3
	AHCYL2
	TSPAN7
	SRPX
	MT1F
	CHP2
	DHRS9
	BTNL8
	ADH1C
	DHRS11
	HPGD
	PADI2
	ZG16
	KLF4
	CHRDL1
	LRRC19
	RCAN2
	SYNM
	ITM2A
	MYH11
	SLC26A3
	GHR
	PTPRH
	ARL14
	PBLD
	AKR1B10
	PLAC8
	TUBAL3
	FOXF2
	CEACAM7
	HSD11B2
	PCK1
	PRKACB
	MAOA
	CDHR5
	SI
	CFD
	NXPE4
	LGALS2
	FABP4
	MYO1A
	CLCA1
	KRT20
	ECI2
	AOC1
	EPHX2
	FABP1
	SELENBP1
	FCGBP
	MEP1A
	PLA2G10
	HMGCS2
	ABCB1
	CKB
