# Supplementary material for: A novel prognostic model based on urea cycle-related gene signature for colorectal cancer
Source: Front Surg. 2022 Oct 21;9:1027655. doi: 10.3389/fsurg.2022.1027655 (PMC9633963; doi:10.3389/fsurg.2022.1027655)
Supplement: Supplementary file 4 [file Table4.xlsx]

## Sheet: Sheet1
Supplementary Table 4 The result of functional enrichment analysis of DEUCRGs
GO
ONTOLOGY	ID	Description	GeneRatio	BgRatio	pvalue	p.adjust	qvalue	geneID	Count
BP	GO:0097529	myeloid leukocyte migration	8/48	220/18723	8.06e-08	4.46359e-05	3.3187e-05	CXCL8/CXCL12/CHGA/CXCL1/EDN3/DPEP1/CD177/CXCL3	8
BP	GO:0030595	leukocyte chemotaxis	8/48	230/18723	1.13484e-07	4.46359e-05	3.3187e-05	CXCL8/CXCL12/CHGA/CXCL1/EDN3/DPEP1/PADI2/CXCL3	8
BP	GO:0048545	response to steroid hormone	9/48	339/18723	1.6942e-07	4.46359e-05	3.3187e-05	PCK1/SST/CA2/GHR/SPP1/NR3C2/SCNN1B/BCHE/PADI2	9
BP	GO:1990868	response to chemokine	6/48	97/18723	1.70236e-07	4.46359e-05	3.3187e-05	CXCL8/CXCL12/CXCL1/REG1A/PADI2/CXCL3	6
BP	GO:1990869	cellular response to chemokine	6/48	97/18723	1.70236e-07	4.46359e-05	3.3187e-05	CXCL8/CXCL12/CXCL1/REG1A/PADI2/CXCL3	6
BP	GO:0031667	response to nutrient levels	10/48	474/18723	2.7164e-07	5.93533e-05	4.41296e-05	PCK1/SST/GHR/SPP1/MMP7/SCNN1B/BCHE/AOC1/REG1A/KRT20	10
BP	GO:0050900	leukocyte migration	9/48	369/18723	3.46349e-07	6.48663e-05	4.82285e-05	CXCL8/CXCL12/CHGA/CXCL1/EDN3/DPEP1/PADI2/CD177/CXCL3	9
BP	GO:1990266	neutrophil migration	6/48	122/18723	6.63609e-07	0.000108749	8.08555e-05	CXCL8/CXCL1/EDN3/DPEP1/CD177/CXCL3	6
BP	GO:0060326	cell chemotaxis	8/48	310/18723	1.09508e-06	0.000159516	0.000118601	CXCL8/CXCL12/CHGA/CXCL1/EDN3/DPEP1/PADI2/CXCL3	8
BP	GO:0097530	granulocyte migration	6/48	148/18723	2.05691e-06	0.000269661	0.000200495	CXCL8/CXCL1/EDN3/DPEP1/CD177/CXCL3	6
BP	GO:0071492	cellular response to UV-A	3/48	11/18723	2.57191e-06	0.000306525	0.000227904	MMP3/TIMP1/MMP1	3
BP	GO:0070098	chemokine-mediated signaling pathway	5/48	88/18723	2.986e-06	0.00032622	0.000242547	CXCL8/CXCL12/CXCL1/PADI2/CXCL3	5
BP	GO:0030574	collagen catabolic process	4/48	42/18723	3.96142e-06	0.000399494	0.000297026	MMP3/MMP1/MMP7/MMP12	4
BP	GO:0070141	response to UV-A	3/48	14/18723	5.64319e-06	0.000528444	0.000392902	MMP3/TIMP1/MMP1	3
BP	GO:0030593	neutrophil chemotaxis	5/48	103/18723	6.48356e-06	0.000566663	0.000421318	CXCL8/CXCL1/EDN3/DPEP1/CXCL3	5
BP	GO:0071621	granulocyte chemotaxis	5/48	125/18723	1.66538e-05	0.00136457	0.00101457	CXCL8/CXCL1/EDN3/DPEP1/CXCL3	5
BP	GO:0022617	extracellular matrix disassembly	4/48	63/18723	2.02661e-05	0.00156287	0.001162	MMP3/MMP1/MMP7/MMP12	4
BP	GO:0061844	antimicrobial humoral immune response mediated by antimicrobial peptide	4/48	79/18723	4.9606e-05	0.00361297	0.00268626	CXCL8/CXCL1/REG1A/CXCL3	4
BP	GO:0070633	transepithelial transport	3/48	31/18723	6.75849e-05	0.00466336	0.00346724	ABCB1/ABCG2/SCNN1B	3
BP	GO:1901655	cellular response to ketone	4/48	96/18723	0.000106233	0.00632422	0.0047021	PCK1/KLF4/SPP1/SCNN1B	4
BP	GO:0042119	neutrophil activation	3/48	36/18723	0.000106392	0.00632422	0.0047021	CXCL8/SCNN1B/CD177	3
BP	GO:0030198	extracellular matrix organization	6/48	301/18723	0.000114234	0.00632422	0.0047021	MMP3/MMP1/MMP7/MMP12/TGFBI/DPT	6
BP	GO:0042886	amide transport	6/48	301/18723	0.000114234	0.00632422	0.0047021	ABCB1/CA2/GCG/ABCG2/CHGA/EDN3	6
BP	GO:0043062	extracellular structure organization	6/48	302/18723	0.000116325	0.00632422	0.0047021	MMP3/MMP1/MMP7/MMP12/TGFBI/DPT	6
BP	GO:0045229	external encapsulating structure organization	6/48	304/18723	0.000120599	0.00632422	0.0047021	MMP3/MMP1/MMP7/MMP12/TGFBI/DPT	6
BP	GO:0032963	collagen metabolic process	4/48	104/18723	0.000144853	0.00709709	0.00527673	MMP3/MMP1/MMP7/MMP12	4
BP	GO:0006730	one-carbon metabolic process	3/48	40/18723	0.000146164	0.00709709	0.00527673	CA2/CA1/CA4	3
BP	GO:0009268	response to pH	3/48	43/18723	0.00018159	0.00814288	0.00605428	PCK1/SST/CA2	3
BP	GO:0036230	granulocyte activation	3/48	43/18723	0.00018159	0.00814288	0.00605428	CXCL8/SCNN1B/CD177	3
BP	GO:0019221	cytokine-mediated signaling pathway	7/48	472/18723	0.000186336	0.00814288	0.00605428	GHR/CXCL8/CXCL12/CXCL1/MMP12/PADI2/CXCL3	7
BP	GO:0042445	hormone metabolic process	5/48	218/18723	0.000232868	0.00984806	0.0073221	GHR/SPP1/ADH1C/SCNN1B/ADH1B	5
BP	GO:0042908	xenobiotic transport	3/48	48/18723	0.000252221	0.0103152	0.00766942	ABCB1/ABCG2/SLC7A5	3
BP	GO:0002688	regulation of leukocyte chemotaxis	4/48	122/18723	0.000267519	0.0103152	0.00766942	CXCL8/CXCL12/EDN3/PADI2	4
BP	GO:0019730	antimicrobial humoral response	4/48	122/18723	0.000267519	0.0103152	0.00766942	CXCL8/CXCL1/REG1A/CXCL3	4
BP	GO:0034754	cellular hormone metabolic process	4/48	137/18723	0.000415885	0.0155779	0.0115823	SPP1/ADH1C/SCNN1B/ADH1B	4
BP	GO:1904995	negative regulation of leukocyte adhesion to vascular endothelial cell	2/48	13/18723	0.000493038	0.0179548	0.0133495	KLF4/CXCL12	2
BP	GO:0003018	vascular process in circulatory system	5/48	263/18723	0.000550454	0.0195039	0.0145013	ABCB1/ABCG2/SLC7A5/SCNN1B/EDN3	5
BP	GO:0050930	induction of positive chemotaxis	2/48	14/18723	0.000574271	0.0198123	0.0147306	CXCL8/CXCL12	2
BP	GO:0043434	response to peptide hormone	6/48	414/18723	0.00063066	0.0206734	0.0153708	PCK1/CA2/GHR/CXCL12/TIMP1/REG1A	6
BP	GO:0120254	olefinic compound metabolic process	4/48	153/18723	0.000630766	0.0206734	0.0153708	EPHX2/ADH1C/SCNN1B/ADH1B	4
BP	GO:1903532	positive regulation of secretion by cell	5/48	282/18723	0.000754322	0.0230128	0.0171102	SPP1/GCG/CXCL12/EDN3/CD177	5
BP	GO:0071732	cellular response to nitric oxide	2/48	16/18723	0.000754806	0.0230128	0.0171102	MMP3/DPEP1	2
BP	GO:2001044	regulation of integrin-mediated signaling pathway	2/48	16/18723	0.000754806	0.0230128	0.0171102	TIMP1/CD177	2
BP	GO:0031960	response to corticosteroid	4/48	167/18723	0.000875065	0.026073	0.0193854	PCK1/GHR/SCNN1B/BCHE	4
BP	GO:0002283	neutrophil activation involved in immune response	2/48	18/18723	0.000959235	0.0273382	0.0203261	SCNN1B/CD177	2
BP	GO:1902170	cellular response to reactive nitrogen species	2/48	18/18723	0.000959235	0.0273382	0.0203261	MMP3/DPEP1	2
BP	GO:0015849	organic acid transport	5/48	303/18723	0.00104039	0.0285021	0.0211915	ABCB1/ABCG2/SLC7A5/FABP4/FABP1	5
BP	GO:0043154	negative regulation of cysteine-type endopeptidase activity involved in apoptotic process	3/48	78/18723	0.0010512	0.0285021	0.0211915	KLF4/FABP1/DPEP1	3
BP	GO:0045780	positive regulation of bone resorption	2/48	19/18723	0.00107033	0.0285021	0.0211915	CA2/SPP1	2
BP	GO:0009914	hormone transport	5/48	306/18723	0.00108704	0.0285021	0.0211915	SPP1/GCG/CHGA/SLC7A5/EDN3	5
BP	GO:0051047	positive regulation of secretion	5/48	310/18723	0.00115164	0.0296039	0.0220107	SPP1/GCG/CXCL12/EDN3/CD177	5
BP	GO:0071731	response to nitric oxide	2/48	20/18723	0.00118732	0.0299341	0.0222562	MMP3/DPEP1	2
BP	GO:0006959	humoral immune response	5/48	317/18723	0.0012715	0.0312294	0.0232192	CXCL8/CXCL1/CFD/REG1A/CXCL3	5
BP	GO:0006067	ethanol metabolic process	2/48	21/18723	0.00131016	0.0312294	0.0232192	ADH1C/ADH1B	2
BP	GO:0071498	cellular response to fluid shear stress	2/48	21/18723	0.00131016	0.0312294	0.0232192	CA2/KLF4	2
BP	GO:0060761	negative regulation of response to cytokine stimulus	3/48	86/18723	0.00139397	0.0314894	0.0234126	KLF4/MMP12/PADI2	3
BP	GO:2000117	negative regulation of cysteine-type endopeptidase activity	3/48	86/18723	0.00139397	0.0314894	0.0234126	KLF4/FABP1/DPEP1	3
BP	GO:0009755	hormone-mediated signaling pathway	4/48	190/18723	0.00141067	0.0314894	0.0234126	SST/GHR/NR3C2/PADI2	4
BP	GO:0090280	positive regulation of calcium ion import	2/48	22/18723	0.00143882	0.0314894	0.0234126	GCG/CXCL12	2
BP	GO:0150104	transport across blood-brain barrier	3/48	87/18723	0.00144116	0.0314894	0.0234126	ABCB1/ABCG2/SLC7A5	3
BP	GO:0010232	vascular transport	3/48	88/18723	0.00148936	0.0315187	0.0234344	ABCB1/ABCG2/SLC7A5	3
BP	GO:1901654	response to ketone	4/48	194/18723	0.00152286	0.0315187	0.0234344	PCK1/KLF4/SPP1/SCNN1B	4
BP	GO:0071214	cellular response to abiotic stimulus	5/48	331/18723	0.00153867	0.0315187	0.0234344	PCK1/MMP3/TIMP1/MMP1/MMP7	5
BP	GO:0104004	cellular response to environmental stimulus	5/48	331/18723	0.00153867	0.0315187	0.0234344	PCK1/MMP3/TIMP1/MMP1/MMP7	5
BP	GO:0034644	cellular response to UV	3/48	90/18723	0.00158876	0.032044	0.0238249	MMP3/TIMP1/MMP1	3
BP	GO:0002275	myeloid cell activation involved in immune response	3/48	91/18723	0.00163998	0.0321122	0.0238756	CHGA/SCNN1B/CD177	3
BP	GO:0031099	regeneration	4/48	198/18723	0.00164113	0.0321122	0.0238756	KLF4/SPP1/CXCL12/REG1A	4
BP	GO:0002690	positive regulation of leukocyte chemotaxis	3/48	94/18723	0.00179982	0.0338577	0.0251734	CXCL8/CXCL12/EDN3	3
BP	GO:0030336	negative regulation of cell migration	5/48	344/18723	0.00182193	0.0338577	0.0251734	KLF4/CXCL12/TIMP1/DPEP1/PADI2	5
BP	GO:0071383	cellular response to steroid hormone stimulus	4/48	204/18723	0.00183032	0.0338577	0.0251734	PCK1/NR3C2/SCNN1B/PADI2	4
BP	GO:0010447	response to acidic pH	2/48	25/18723	0.00185946	0.0338577	0.0251734	PCK1/SST	2
BP	GO:0050927	positive regulation of positive chemotaxis	2/48	25/18723	0.00185946	0.0338577	0.0251734	CXCL8/CXCL12	2
BP	GO:0014829	vascular associated smooth muscle contraction	2/48	26/18723	0.00201113	0.0351782	0.0261552	SCNN1B/EDN3	2
BP	GO:0050926	regulation of positive chemotaxis	2/48	26/18723	0.00201113	0.0351782	0.0261552	CXCL8/CXCL12	2
BP	GO:0002685	regulation of leukocyte migration	4/48	210/18723	0.00203416	0.0351782	0.0261552	CXCL8/CXCL12/EDN3/PADI2	4
BP	GO:0006066	alcohol metabolic process	5/48	353/18723	0.00203932	0.0351782	0.0261552	PCK1/EPHX2/ADH1C/SCNN1B/ADH1B	5
BP	GO:0002444	myeloid leukocyte mediated immunity	3/48	99/18723	0.00208725	0.0355374	0.0264223	CHGA/SCNN1B/CD177	3
BP	GO:0009062	fatty acid catabolic process	3/48	100/18723	0.00214795	0.0359613	0.0267375	PCK1/ETFDH/FABP1	3
BP	GO:1901653	cellular response to peptide	5/48	359/18723	0.00219444	0.0359613	0.0267375	PCK1/CA2/GHR/KLF4/REG1A	5
BP	GO:2000146	negative regulation of cell motility	5/48	359/18723	0.00219444	0.0359613	0.0267375	KLF4/CXCL12/TIMP1/DPEP1/PADI2	5
BP	GO:0034308	primary alcohol metabolic process	3/48	102/18723	0.00227263	0.036783	0.0273484	ADH1C/SCNN1B/ADH1B	3
BP	GO:0051271	negative regulation of cellular component movement	5/48	367/18723	0.00241449	0.0386023	0.0287011	KLF4/CXCL12/TIMP1/DPEP1/PADI2	5
BP	GO:0048679	regulation of axon regeneration	2/48	29/18723	0.00250009	0.0390036	0.0289994	KLF4/SPP1	2
BP	GO:0002274	myeloid leukocyte activation	4/48	223/18723	0.00252884	0.0390036	0.0289994	CXCL8/CHGA/SCNN1B/CD177	4
BP	GO:0050920	regulation of chemotaxis	4/48	223/18723	0.00252884	0.0390036	0.0289994	CXCL8/CXCL12/EDN3/PADI2	4
BP	GO:0071241	cellular response to inorganic substance	4/48	226/18723	0.00265375	0.0404543	0.030078	MMP3/FABP4/AOC1/DPEP1	4
BP	GO:0042044	fluid transport	2/48	32/18723	0.00303938	0.0458003	0.0340528	AQP8/SCNN1B	2
BP	GO:0040013	negative regulation of locomotion	5/48	391/18723	0.00317139	0.0470531	0.0349843	KLF4/CXCL12/TIMP1/DPEP1/PADI2	5
BP	GO:0010737	protein kinase A signaling	2/48	33/18723	0.00323019	0.0470531	0.0349843	GCG/PRKACB	2
BP	GO:0070570	regulation of neuron projection regeneration	2/48	33/18723	0.00323019	0.0470531	0.0349843	KLF4/SPP1	2
BP	GO:0002446	neutrophil mediated immunity	2/48	34/18723	0.00342649	0.0488274	0.0363035	SCNN1B/CD177	2
BP	GO:0042573	retinoic acid metabolic process	2/48	34/18723	0.00342649	0.0488274	0.0363035	ADH1C/ADH1B	2
CC	GO:0045177	apical part of cell	10/49	435/19550	1.01506e-07	1.06582e-05	7.58627e-06	ABCB1/CA2/ABCG2/AQP8/SLC7A5/SCNN1B/SI/FABP1/CA4/DPEP1	10
CC	GO:0034774	secretory granule lumen	7/49	322/19550	1.46165e-05	0.000423788	0.000301644	GCG/TIMP1/S100P/CXCL1/CFD/AOC1/PADI2	7
CC	GO:0060205	cytoplasmic vesicle lumen	7/49	325/19550	1.5518e-05	0.000423788	0.000301644	GCG/TIMP1/S100P/CXCL1/CFD/AOC1/PADI2	7
CC	GO:0031983	vesicle lumen	7/49	327/19550	1.61443e-05	0.000423788	0.000301644	GCG/TIMP1/S100P/CXCL1/CFD/AOC1/PADI2	7
CC	GO:0016324	apical plasma membrane	7/49	367/19550	3.38128e-05	0.000710069	0.000505413	ABCB1/ABCG2/SLC7A5/SCNN1B/SI/CA4/DPEP1	7
CC	GO:0031528	microvillus membrane	3/49	27/19550	4.1485e-05	0.000725988	0.000516743	SLC7A5/S100P/DPEP1	3
CC	GO:0005902	microvillus	4/49	91/19550	7.92933e-05	0.00105525	0.000751104	CA2/SLC7A5/S100P/DPEP1	4
CC	GO:0009897	external side of plasma membrane	7/49	421/19550	8.03998e-05	0.00105525	0.000751104	ABCB1/GHR/CXCL12/ABCG2/SLC7A5/SCNN1B/CA4	7
CC	GO:0031253	cell projection membrane	6/49	346/19550	0.000216636	0.00252742	0.00179897	ABCG2/SLC7A5/S100P/CA4/REG1A/DPEP1	6
CC	GO:0098858	actin-based cell projection	4/49	221/19550	0.00226106	0.0227318	0.01618	CA2/SLC7A5/S100P/DPEP1	4
CC	GO:0005903	brush border	3/49	106/19550	0.00238143	0.0227318	0.01618	ABCG2/SI/CA4	3
CC	GO:0005777	peroxisome	3/49	142/19550	0.00541496	0.0437362	0.0311305	EPHX2/AOC1/FABP1	3
CC	GO:0042579	microbody	3/49	142/19550	0.00541496	0.0437362	0.0311305	EPHX2/AOC1/FABP1	3
CC	GO:0005782	peroxisomal matrix	2/49	51/19550	0.00725559	0.045233	0.0321959	EPHX2/FABP1	2
CC	GO:0031907	microbody lumen	2/49	51/19550	0.00725559	0.045233	0.0321959	EPHX2/FABP1	2
CC	GO:0042581	specific granule	3/49	160/19550	0.00752474	0.045233	0.0321959	CXCL1/AOC1/CD177	3
CC	GO:0098862	cluster of actin-based cell projections	3/49	161/19550	0.00765425	0.045233	0.0321959	ABCG2/SI/CA4	3
CC	GO:0005788	endoplasmic reticulum lumen	4/49	313/19550	0.00775423	0.045233	0.0321959	SPP1/GCG/TIMP1/BCHE	4
CC	GO:0031225	anchored component of membrane	3/49	170/19550	0.00887958	0.0488382	0.0347621	CA4/DPEP1/CD177	3
CC	GO:0031526	brush border membrane	2/49	58/19550	0.00930252	0.0488382	0.0347621	ABCG2/CA4	2
MF	GO:0048018	receptor ligand activity	11/48	487/18368	3.7878e-08	4.00234e-06	2.51838e-06	SST/CXCL8/SPP1/GCG/CXCL12/TIMP1/PYY/CXCL1/EDN3/REG1A/CXCL3	11
MF	GO:0030546	signaling receptor activator activity	11/48	495/18368	4.47189e-08	4.00234e-06	2.51838e-06	SST/CXCL8/SPP1/GCG/CXCL12/TIMP1/PYY/CXCL1/EDN3/REG1A/CXCL3	11
MF	GO:0045236	CXCR chemokine receptor binding	4/48	18/18368	1.22254e-07	7.29448e-06	4.58988e-06	CXCL8/CXCL12/CXCL1/CXCL3	4
MF	GO:0004089	carbonate dehydratase activity	3/48	14/18368	5.97448e-06	0.000267358	0.000168229	CA2/CA1/CA4	3
MF	GO:0008009	chemokine activity	4/48	49/18368	7.97661e-06	0.000285563	0.000179684	CXCL8/CXCL12/CXCL1/CXCL3	4
MF	GO:0001664	G protein-coupled receptor binding	7/48	295/18368	1.07532e-05	0.000320804	0.000201859	CXCL8/GCG/CXCL12/PYY/CXCL1/EDN3/CXCL3	7
MF	GO:0005125	cytokine activity	6/48	235/18368	3.2215e-05	0.000823785	0.000518347	CXCL8/SPP1/CXCL12/TIMP1/CXCL1/CXCL3	6
MF	GO:0042379	chemokine receptor binding	4/48	72/18368	3.70627e-05	0.000829278	0.000521804	CXCL8/CXCL12/CXCL1/CXCL3	4
MF	GO:0004252	serine-type endopeptidase activity	5/48	174/18368	8.86841e-05	0.00176383	0.00110985	MMP3/MMP1/MMP7/CFD/MMP12	5
MF	GO:0008237	metallopeptidase activity	5/48	190/18368	0.00013411	0.00223663	0.00140735	MMP3/MMP1/MMP7/MMP12/DPEP1	5
MF	GO:0008236	serine-type peptidase activity	5/48	191/18368	0.000137447	0.00223663	0.00140735	MMP3/MMP1/MMP7/CFD/MMP12	5
MF	GO:0017171	serine hydrolase activity	5/48	195/18368	0.000151436	0.00225892	0.00142137	MMP3/MMP1/MMP7/CFD/MMP12	5
MF	GO:0004222	metalloendopeptidase activity	4/48	111/18368	0.00020025	0.00275729	0.00173496	MMP3/MMP1/MMP7/MMP12	4
MF	GO:0005179	hormone activity	4/48	122/18368	0.000287576	0.00354332	0.00222955	SST/GCG/PYY/EDN3	4
MF	GO:0018455	alcohol dehydrogenase [NAD(P)+] activity	2/48	10/18368	0.000296926	0.00354332	0.00222955	ADH1C/ADH1B	2
MF	GO:0005178	integrin binding	4/48	144/18368	0.000539315	0.00603359	0.00379649	SPP1/CXCL12/TGFBI/CD177	4
MF	GO:0015562	efflux transmembrane transporter activity	2/48	14/18368	0.000596457	0.00620457	0.00390408	ABCB1/ABCG2	2
MF	GO:0016836	hydro-lyase activity	3/48	64/18368	0.000623923	0.00620457	0.00390408	CA2/CA1/CA4	3
MF	GO:0008559	ABC-type xenobiotic transporter activity	2/48	15/18368	0.000687073	0.00647295	0.00407295	ABCB1/ABCG2	2
MF	GO:0008083	growth factor activity	4/48	162/18368	0.000838651	0.00750593	0.00472293	CXCL12/TIMP1/CXCL1/REG1A	4
MF	GO:0005324	long-chain fatty acid transporter activity	2/48	17/18368	0.00088696	0.00756028	0.00475713	FABP4/FABP1	2
MF	GO:0048038	quinone binding	2/48	18/18368	0.000996169	0.00810519	0.0051	ETFDH/AOC1	2
MF	GO:0004745	NAD-retinol dehydrogenase activity	2/48	19/18368	0.00111151	0.00859324	0.0054071	ADH1C/ADH1B	2
MF	GO:0016835	carbon-oxygen lyase activity	3/48	79/18368	0.00115217	0.00859324	0.0054071	CA2/CA1/CA4	3
MF	GO:0016829	lyase activity	4/48	196/18368	0.00169526	0.012138	0.00763757	PCK1/CA2/CA1/CA4	4
MF	GO:0000287	magnesium ion binding	4/48	221/18368	0.00262203	0.0180517	0.0113586	PCK1/EPHX2/PRKACB/S100P	4
MF	GO:0042910	xenobiotic transmembrane transporter activity	2/48	31/18368	0.00296275	0.0196419	0.0123592	ABCB1/ABCG2	2
MF	GO:0071855	neuropeptide receptor binding	2/48	37/18368	0.00420131	0.0268584	0.0169	PYY/EDN3	2
MF	GO:0005504	fatty acid binding	2/48	39/18368	0.00465892	0.0287568	0.0180946	FABP4/FABP1	2
MF	GO:0004175	endopeptidase activity	5/48	430/18368	0.00514336	0.0306887	0.0193102	MMP3/MMP1/MMP7/CFD/MMP12	5
MF	GO:0005126	cytokine receptor binding	4/48	271/18368	0.00541863	0.0312882	0.0196874	CXCL8/CXCL12/CXCL1/CXCL3	4
MF	GO:0052689	carboxylic ester hydrolase activity	3/48	147/18368	0.00667598	0.0373438	0.0234977	CA2/CA1/BCHE	3
MF	GO:0140359	ABC-type transporter activity	2/48	50/18368	0.00756271	0.0399378	0.02513	ABCB1/ABCG2	2
MF	GO:0005319	lipid transporter activity	3/48	154/18368	0.00758596	0.0399378	0.02513	ABCB1/FABP4/FABP1	3
MF	GO:0046943	carboxylic acid transmembrane transporter activity	3/48	163/18368	0.00885907	0.0447887	0.0281823	ABCB1/ABCG2/SLC7A5	3
MF	GO:0005342	organic acid transmembrane transporter activity	3/48	164/18368	0.00900779	0.0447887	0.0281823	ABCB1/ABCG2/SLC7A5	3
MF	GO:0050840	extracellular matrix binding	2/48	56/18368	0.00941337	0.0455403	0.0286552	SPP1/TGFBI	2
KEGG
	ID	Description	GeneRatio	BgRatio	pvalue	p.adjust	qvalue	geneID	Count
	hsa05323	Rheumatoid arthritis	6/38	93/8143	3.87941e-06	0.000578032	0.000469613	CXCL8/MMP3/CXCL12/MMP1/CXCL1/CXCL3	6
	hsa04936	Alcoholic liver disease	6/38	142/8143	4.41029e-05	0.00203843	0.00165609	CXCL8/ADH1C/CXCL1/ADH1B/FABP1/CXCL3	6
	hsa04976	Bile secretion	5/38	89/8143	5.2609e-05	0.00203843	0.00165609	ABCB1/CA2/ABCG2/PRKACB/AQP8	5
	hsa00910	Nitrogen metabolism	3/38	17/8143	6.09508e-05	0.00203843	0.00165609	CA2/CA1/CA4	3
	hsa04657	IL-17 signaling pathway	5/38	94/8143	6.84038e-05	0.00203843	0.00165609	CXCL8/MMP3/MMP1/CXCL1/CXCL3	5
	hsa04964	Proximal tubule bicarbonate reclamation	3/38	23/8143	0.0001557	0.00386656	0.00314132	PCK1/CA2/CA4	3
	hsa03320	PPAR signaling pathway	4/38	75/8143	0.000386547	0.00822794	0.00668465	PCK1/MMP1/FABP4/FABP1	4
	hsa04061	Viral protein interaction with cytokine and cytokine receptor	4/38	100/8143	0.00114729	0.017982	0.0146092	CXCL8/CXCL12/CXCL1/CXCL3	4
	hsa05146	Amoebiasis	4/38	102/8143	0.0012351	0.017982	0.0146092	CXCL8/PRKACB/CXCL1/CXCL3	4
	hsa00620	Pyruvate metabolism	3/38	47/8143	0.00131962	0.017982	0.0146092	PCK1/ADH1C/ADH1B	3
	hsa04064	NF-kappa B signaling pathway	4/38	104/8143	0.00132753	0.017982	0.0146092	CXCL8/CXCL12/CXCL1/CXCL3	4
	hsa04062	Chemokine signaling pathway	5/38	192/8143	0.0018451	0.0229099	0.0186128	CXCL8/CXCL12/PRKACB/CXCL1/CXCL3	5
	hsa05134	Legionellosis	3/38	57/8143	0.00230602	0.0264306	0.0214731	CXCL8/CXCL1/CXCL3	3
	hsa05417	Lipid and atherosclerosis	5/38	215/8143	0.00302248	0.0321678	0.0261342	CXCL8/MMP3/MMP1/CXCL1/CXCL3	5
	hsa00010	Glycolysis / Gluconeogenesis	3/38	67/8143	0.00365632	0.0363195	0.0295072	PCK1/ADH1C/ADH1B	3
	hsa05120	Epithelial cell signaling in Helicobacter pylori infection	3/38	70/8143	0.00413804	0.0385355	0.0313075	CXCL8/CXCL1/CXCL3	3
	hsa04971	Gastric acid secretion	3/38	76/8143	0.00521317	0.0456919	0.0371216	SST/CA2/PRKACB	3
