# Supplementary material for: A novel prognostic model based on urea cycle-related gene signature for colorectal cancer
Source: Front Surg. 2022 Oct 21;9:1027655. doi: 10.3389/fsurg.2022.1027655 (PMC9633963; doi:10.3389/fsurg.2022.1027655)
Supplement: Supplementary file 5 [file Table5.xlsx]

## Sheet: Sheet1
Supplementary Table 5 The result of functional enrichment analysis of DEGs between high risk group and low risk group
GO
ONTOLOGY	ID	Description	GeneRatio	BgRatio	pvalue	p.adjust	qvalue	geneID	Count
BP	GO:0006936	muscle contraction	12/66	347/18723	2.72531e-09	3.90265e-06	3.19292e-06	LMOD1/CNN1/COMP/ACTA2/PLN/MYL9/MYH11/SYNM/TPM2/HSPB6/DES/FLNA	12
BP	GO:0019730	antimicrobial humoral response	8/66	122/18723	1.07957e-08	7.72972e-06	6.324e-06	CXCL1/DMBT1/PI3/JCHAIN/IGHA2/REG1A/REG3A/REG1B	8
BP	GO:0003012	muscle system process	12/66	452/18723	5.12287e-08	2.44532e-05	2.00062e-05	LMOD1/CNN1/COMP/ACTA2/PLN/MYL9/MYH11/SYNM/TPM2/HSPB6/DES/FLNA	12
BP	GO:0006959	humoral immune response	10/66	317/18723	1.53191e-07	5.48422e-05	4.48687e-05	C7/CLU/CXCL1/DMBT1/PI3/JCHAIN/IGHA2/REG1A/REG3A/REG1B	10
BP	GO:0042742	defense response to bacterium	8/66	350/18723	3.07518e-05	0.0088073	0.00720562	PLAC8/LCN2/DMBT1/ZG16/NOS2/PI3/JCHAIN/IGHA2	8
BP	GO:0019731	antibacterial humoral response	4/66	60/18723	5.91974e-05	0.0136398	0.0111593	DMBT1/PI3/JCHAIN/IGHA2	4
BP	GO:0030198	extracellular matrix organization	7/66	301/18723	8.95383e-05	0.0136398	0.0111593	COMP/MYH11/SFRP2/MMP3/MMP1/AEBP1/COL10A1	7
BP	GO:0070527	platelet aggregation	4/66	67/18723	9.1343e-05	0.0136398	0.0111593	COMP/MYL9/FLNA/FN1	4
BP	GO:0043062	extracellular structure organization	7/66	302/18723	9.14102e-05	0.0136398	0.0111593	COMP/MYH11/SFRP2/MMP3/MMP1/AEBP1/COL10A1	7
BP	GO:0045229	external encapsulating structure organization	7/66	304/18723	9.52498e-05	0.0136398	0.0111593	COMP/MYH11/SFRP2/MMP3/MMP1/AEBP1/COL10A1	7
BP	GO:0061844	antimicrobial humoral immune response mediated by antimicrobial peptide	4/66	79/18723	0.000173471	0.0225828	0.0184759	CXCL1/REG1A/REG3A/REG1B	4
BP	GO:0048678	response to axon injury	4/66	83/18723	0.000209934	0.0250522	0.0204962	APOD/DPYSL3/FLNA/SPP1	4
BP	GO:0035966	response to topologically incorrect protein	5/66	159/18723	0.000244096	0.0258376	0.0211388	HSPB7/THBS4/COMP/HSPB8/CLU	5
BP	GO:0018149	peptide cross-linking	3/66	35/18723	0.000252602	0.0258376	0.0211388	BGN/FN1/PI3	3
BP	GO:0034109	homotypic cell-cell adhesion	4/66	90/18723	0.00028657	0.0273579	0.0223827	COMP/MYL9/FLNA/FN1	4
BP	GO:0001894	tissue homeostasis	6/66	268/18723	0.000359999	0.0319903	0.0261726	CA2/PIGR/MUC2/SPP1/JCHAIN/IGHA2	6
BP	GO:0048771	tissue remodeling	5/66	175/18723	0.000379773	0.0319903	0.0261726	THBS4/FLNA/BGN/CA2/SPP1	5
BP	GO:0035821	modulation of process of other organism	4/66	106/18723	0.00053413	0.042493	0.0347653	NOS2/REG1A/REG3A/REG1B	4
BP	GO:0006939	smooth muscle contraction	4/66	110/18723	0.000614233	0.0453411	0.0370954	CNN1/COMP/ACTA2/MYH11	4
BP	GO:0071492	cellular response to UV-A	2/66	11/18723	0.000659451	0.0453411	0.0370954	MMP3/MMP1	2
BP	GO:0006953	acute-phase response	3/66	49/18723	0.000686471	0.0453411	0.0370954	LCN2/FN1/REG3A	3
BP	GO:0042060	wound healing	7/66	422/18723	0.000696581	0.0453411	0.0370954	COMP/MYL9/FLNA/FN1/DUOX2/REG1A/REG3A	7
BP	GO:0031103	axon regeneration	3/66	52/18723	0.000817255	0.0493972	0.0404139	APOD/FLNA/SPP1	3
BP	GO:0060249	anatomical structure homeostasis	6/66	314/18723	0.000827885	0.0493972	0.0404139	CA2/PIGR/MUC2/SPP1/JCHAIN/IGHA2	6
CC	GO:0062023	collagen-containing extracellular matrix	14/73	425/19550	4.89616e-10	7.29528e-08	4.79308e-08	PRELP/MGP/THBS4/COMP/CLU/SFRP2/ASPN/BGN/AEBP1/THBS2/FN1/ZG16/COL10A1/MUC2	14
CC	GO:0042588	zymogen granule	4/73	15/19550	2.36693e-07	1.28136e-05	8.41867e-06	DMBT1/ZG16/CLCA1/REG1A	4
CC	GO:0043292	contractile fiber	9/73	239/19550	2.57991e-07	1.28136e-05	8.41867e-06	LMOD1/SYNPO2/ACTA2/MYL9/MYH11/SYNM/TPM2/DES/FLNA	9
CC	GO:0042589	zymogen granule membrane	3/73	11/19550	8.06649e-06	0.000300477	0.000197417	DMBT1/ZG16/CLCA1	3
CC	GO:0030016	myofibril	7/73	231/19550	2.46668e-05	0.000735071	0.00048295	LMOD1/SYNPO2/MYL9/SYNM/TPM2/DES/FLNA	7
CC	GO:0030017	sarcomere	6/73	211/19550	0.000137269	0.00340885	0.00223966	LMOD1/SYNPO2/MYL9/TPM2/DES/FLNA	6
CC	GO:0045177	apical part of cell	8/73	435/19550	0.000213785	0.00403368	0.00265017	CEACAM7/CLCA4/CA2/FN1/DUOX2/CA4/DUOXA2/SLC26A3	8
CC	GO:0072562	blood microparticle	5/73	146/19550	0.000216573	0.00403368	0.00265017	CLU/ACTG2/FN1/JCHAIN/IGHA2	5
CC	GO:0005796	Golgi lumen	4/73	104/19550	0.000620574	0.00993384	0.00652665	PRELP/BGN/ZG16/MUC2	4
CC	GO:0005903	brush border	4/73	106/19550	0.000666701	0.00993384	0.00652665	FLNA/CA4/ITLN1/SLC26A3	4
CC	GO:0005884	actin filament	4/73	114/19550	0.000875683	0.0117983	0.00775161	LMOD1/TPM2/DPYSL3/FLNA	4
CC	GO:0034774	secretory granule lumen	6/73	322/19550	0.00128469	0.0117983	0.00775161	CLU/PLAC8/CXCL1/LCN2/FN1/OLFM4	6
CC	GO:0031526	brush border membrane	3/73	58/19550	0.0013301	0.0117983	0.00775161	CA4/ITLN1/SLC26A3	3
CC	GO:0060205	cytoplasmic vesicle lumen	6/73	325/19550	0.00134693	0.0117983	0.00775161	CLU/PLAC8/CXCL1/LCN2/FN1/OLFM4	6
CC	GO:0031983	vesicle lumen	6/73	327/19550	0.0013897	0.0117983	0.00775161	CLU/PLAC8/CXCL1/LCN2/FN1/OLFM4	6
CC	GO:0005859	muscle myosin complex	2/73	15/19550	0.00139929	0.0117983	0.00775161	MYL9/MYH11	2
CC	GO:0098858	actin-based cell projection	5/73	221/19550	0.00141991	0.0117983	0.00775161	AOC3/ACTA2/ACTG2/CA2/CLCA1	5
CC	GO:0030018	Z disc	4/73	130/19550	0.0014253	0.0117983	0.00775161	SYNPO2/MYL9/DES/FLNA	4
CC	GO:0005869	dynactin complex	2/73	16/19550	0.00159533	0.0120168	0.00789516	ACTA2/ACTG2	2
CC	GO:0035580	specific granule lumen	3/73	62/19550	0.00161299	0.0120168	0.00789516	CXCL1/LCN2/OLFM4	3
CC	GO:0031674	I band	4/73	141/19550	0.0019197	0.0136207	0.00894898	SYNPO2/MYL9/DES/FLNA	4
CC	GO:0097440	apical dendrite	2/73	18/19550	0.00202425	0.0137097	0.00900741	CLU/FLNA	2
CC	GO:0016324	apical plasma membrane	6/73	367/19550	0.00248392	0.0155312	0.0102042	CEACAM7/CLCA4/FN1/DUOX2/CA4/SLC26A3	6
CC	GO:0016460	myosin II complex	2/73	20/19550	0.00250166	0.0155312	0.0102042	MYL9/MYH11	2
CC	GO:0042571	immunoglobulin complex, circulating	3/73	77/19550	0.00299758	0.0165102	0.0108474	PIGR/JCHAIN/IGHA2	3
CC	GO:0005865	striated muscle thin filament	2/73	22/19550	0.00302686	0.0165102	0.0108474	LMOD1/TPM2	2
CC	GO:0032982	myosin filament	2/73	22/19550	0.00302686	0.0165102	0.0108474	MYH11/ACTG2	2
CC	GO:0098862	cluster of actin-based cell projections	4/73	161/19550	0.0031026	0.0165102	0.0108474	FLNA/CA4/ITLN1/SLC26A3	4
CC	GO:0032432	actin filament bundle	3/73	80/19550	0.00334003	0.0171608	0.0112749	SYNPO2/MYL9/FLNA	3
CC	GO:0036379	myofilament	2/73	26/19550	0.0042177	0.0209479	0.013763	LMOD1/TPM2	2
CC	GO:0005902	microvillus	3/73	91/19550	0.00479641	0.0222047	0.0145888	AOC3/CA2/CLCA1	3
CC	GO:0031091	platelet alpha granule	3/73	91/19550	0.00479641	0.0222047	0.0145888	CLU/THBS2/FN1	3
CC	GO:0031252	cell leading edge	6/73	422/19550	0.00491782	0.0222047	0.0145888	ACTA2/DPYSL3/ACTG2/DUOX2/DUOXA2/REG1A	6
CC	GO:0005604	basement membrane	3/73	96/19550	0.00556675	0.0243955	0.0160281	THBS4/THBS2/FN1	3
CC	GO:0030667	secretory granule membrane	5/73	311/19550	0.00613469	0.0260737	0.0171307	DMBT1/CA4/PIGR/ZG16/CLCA1	5
CC	GO:0005788	endoplasmic reticulum lumen	5/73	313/19550	0.00629969	0.0260737	0.0171307	CHRDL1/CLU/FN1/COL10A1/SPP1	5
MF	GO:0005539	glycosaminoglycan binding	13/67	230/18368	1.84928e-12	3.42117e-10	2.56953e-10	PRELP/THBS4/COMP/DPYSL3/BGN/THBS2/FN1/ZG16/REG4/JCHAIN/REG1A/REG3A/REG1B	13
MF	GO:0042834	peptidoglycan binding	5/67	18/18368	4.58094e-09	4.23737e-07	3.18255e-07	ZG16/JCHAIN/REG1A/REG3A/REG1B	5
MF	GO:0005201	extracellular matrix structural constituent	9/67	172/18368	1.20432e-08	7.42665e-07	5.57791e-07	PRELP/MGP/COMP/ASPN/BGN/AEBP1/THBS2/FN1/COL10A1	9
MF	GO:0070492	oligosaccharide binding	4/67	16/18368	2.84682e-07	1.31666e-05	9.88897e-06	ITLN1/REG1A/REG3A/REG1B	4
MF	GO:0008307	structural constituent of muscle	4/67	42/18368	1.63026e-05	0.000505877	0.000379948	MYL9/MYH11/SYNM/TPM2	4
MF	GO:0031005	filamin binding	3/67	14/18368	1.64068e-05	0.000505877	0.000379948	HSPB7/SYNPO2/DPYSL3	3
MF	GO:0008201	heparin binding	6/67	166/18368	3.14874e-05	0.000832166	0.000625012	PRELP/THBS4/COMP/THBS2/FN1/REG4	6
MF	GO:1901681	sulfur compound binding	7/67	265/18368	4.99549e-05	0.00115521	0.000867638	PRELP/THBS4/COMP/DPYSL3/THBS2/FN1/REG4	7
MF	GO:0030021	extracellular matrix structural constituent conferring compression resistance	3/67	22/18368	6.7978e-05	0.00139733	0.00104949	PRELP/ASPN/BGN	3
MF	GO:0005518	collagen binding	4/67	69/18368	0.000116941	0.00216341	0.00162487	COMP/ASPN/AEBP1/FN1	4
MF	GO:0005178	integrin binding	5/67	144/18368	0.000180499	0.00301486	0.00226436	THBS4/COMP/SFRP2/FN1/SPP1	5
MF	GO:0003779	actin binding	8/67	441/18368	0.000195559	0.00301486	0.00226436	LMOD1/CNN1/TNS1/SYNPO2/TAGLN/MYH11/TPM2/FLNA	8
MF	GO:0030246	carbohydrate binding	6/67	271/18368	0.000458364	0.00652288	0.00489912	ZG16/ITLN1/REG4/REG1A/REG3A/REG1B	6
MF	GO:0004222	metalloendopeptidase activity	4/67	111/18368	0.00072234	0.00954521	0.00716909	MMP3/MMP1/CLCA4/CLCA1	4
MF	GO:0050840	extracellular matrix binding	3/67	56/18368	0.0011199	0.0134066	0.0100692	BGN/DMBT1/SPP1	3
MF	GO:0004089	carbonate dehydratase activity	2/67	14/18368	0.00115949	0.0134066	0.0100692	CA2/CA4	2
MF	GO:0016836	hydro-lyase activity	3/67	64/18368	0.00164864	0.0179411	0.0134749	PTGIS/CA2/CA4	3
MF	GO:0005229	intracellular calcium activated chloride channel activity	2/67	18/18368	0.0019312	0.0188038	0.0141229	CLCA4/CLCA1	2
MF	GO:0061778	intracellular chloride channel activity	2/67	18/18368	0.0019312	0.0188038	0.0141229	CLCA4/CLCA1	2
MF	GO:0016835	carbon-oxygen lyase activity	3/67	79/18368	0.00300978	0.0265147	0.0199143	PTGIS/CA2/CA4	3
MF	GO:0034987	immunoglobulin receptor binding	3/67	79/18368	0.00300978	0.0265147	0.0199143	FLNA/JCHAIN/IGHA2	3
MF	GO:0008237	metallopeptidase activity	4/67	190/18368	0.00511859	0.0429365	0.0322481	MMP3/MMP1/CLCA4/CLCA1	4
MF	GO:0017147	Wnt-protein binding	2/67	30/18368	0.00533805	0.0429365	0.0322481	SFRP2/SFRP4	2
MF	GO:0005516	calmodulin binding	4/67	201/18368	0.00623372	0.0480516	0.0360899	CNN1/MYH11/AEBP1/NOS2	4
KEGG
	ID	Description	GeneRatio	BgRatio	pvalue	p.adjust	qvalue	geneID	Count
	hsa04510	Focal adhesion	7/40	201/8142	4.69903e-05	0.00321249	0.00273907	7060/1311/10398/2316/7058/2335/6696	7
	hsa04512	ECM-receptor interaction	5/40	88/8142	6.42498e-05	0.00321249	0.00273907	7060/1311/7058/2335/6696	5
	hsa04657	IL-17 signaling pathway	4/40	94/8142	0.00110784	0.0300171	0.0255935	4314/2919/4312/3934	4
	hsa04972	Pancreatic secretion	4/40	102/8142	0.00150085	0.0300171	0.0255935	22802/760/1811/1179	4
	hsa05146	Amoebiasis	4/40	102/8142	0.00150085	0.0300171	0.0255935	2919/2335/4843/4583	4
	hsa05144	Malaria	3/40	50/8142	0.00183499	0.0305831	0.0260761	7060/1311/7058	3
	hsa00910	Nitrogen metabolism	2/40	17/8142	0.00305486	0.0436409	0.0372096	760/762	2
