# Supplementary material for: A novel prognostic model based on urea cycle-related gene signature for colorectal cancer
Source: Front Surg. 2022 Oct 21;9:1027655. doi: 10.3389/fsurg.2022.1027655 (PMC9633963; doi:10.3389/fsurg.2022.1027655)
Supplement: Supplementary file 6 [file Table6.xlsx]

## Sheet: Sheet1
Supplementary Table 6 Results of the correlation analysis of UC-related prognostic genes and differential immune cells
gene	immune_cells	cor	p.value
TIMP1	B cells memory	0.0305327	0.473252
TIMP1	Plasma cells	-0.218399	2.08377e-07
TIMP1	T cells CD4 memory resting	-0.207593	8.2691e-07
TIMP1	T cells CD4 memory activated	-0.192452	5.06067e-06
TIMP1	T cells regulatory (Tregs)	0.136185	0.00131289
TIMP1	Monocytes	0.143541	0.000702794
TIMP1	Macrophages M0	0.130848	0.00202781
TIMP1	Macrophages M2	0.183935	1.32001e-05
TIMP1	Dendritic cells activated	-0.0694229	0.102617
TIMP1	Neutrophils	0.241213	8.93683e-09
FABP4	B cells memory	0.0101826	0.811002
FABP4	Plasma cells	-0.192543	5.00795e-06
FABP4	T cells CD4 memory resting	-0.187555	8.82867e-06
FABP4	T cells CD4 memory activated	-0.135313	0.00141096
FABP4	T cells regulatory (Tregs)	0.0346436	0.41575
FABP4	Monocytes	0.0959379	0.0239319
FABP4	Macrophages M0	0.0373712	0.37998
FABP4	Macrophages M2	0.321445	8.79361e-15
FABP4	Dendritic cells activated	-0.14306	0.000732789
FABP4	Neutrophils	0.119651	0.00480199
MMP3	B cells memory	-0.120548	0.00449265
MMP3	Plasma cells	-0.0702902	0.0983831
MMP3	T cells CD4 memory resting	0.00478406	0.910546
MMP3	T cells CD4 memory activated	0.113383	0.0075556
MMP3	T cells regulatory (Tregs)	-0.100828	0.0176016
MMP3	Monocytes	0.0496523	0.243309
MMP3	Macrophages M0	0.0641755	0.131387
MMP3	Macrophages M2	-0.033993	0.424567
MMP3	Dendritic cells activated	0.323685	5.5965e-15
MMP3	Neutrophils	0.438654	1.85776e-27
MMP1	B cells memory	-0.117375	0.00567477
MMP1	Plasma cells	-0.19158	5.59323e-06
MMP1	T cells CD4 memory resting	-0.0625879	0.141221
MMP1	T cells CD4 memory activated	0.0178007	0.675899
MMP1	T cells regulatory (Tregs)	-0.0571057	0.179542
MMP1	Monocytes	0.0452829	0.287342
MMP1	Macrophages M0	0.0652485	0.125046
MMP1	Macrophages M2	0.12737	0.00266976
MMP1	Dendritic cells activated	0.284381	9.12177e-12
MMP1	Neutrophils	0.518885	1.6409e-39
CD177	B cells memory	-0.0225304	0.596686
CD177	Plasma cells	0.267927	1.4595e-10
CD177	T cells CD4 memory resting	0.00673378	0.874348
CD177	T cells CD4 memory activated	-0.0230676	0.587962
CD177	T cells regulatory (Tregs)	0.0080998	0.849137
CD177	Monocytes	-0.00586582	0.890435
CD177	Macrophages M0	-0.183275	1.41932e-05
CD177	Macrophages M2	0.0587263	0.167487
CD177	Dendritic cells activated	0.0754853	0.0758595
CD177	Neutrophils	0.148627	0.000448315
CA2	B cells memory	0.00601982	0.887577
CA2	Plasma cells	0.221337	1.41489e-07
CA2	T cells CD4 memory resting	0.0994584	0.0192067
CA2	T cells CD4 memory activated	-0.157142	0.000204466
CA2	T cells regulatory (Tregs)	0.015844	0.709814
CA2	Monocytes	-0.0923999	0.0296618
CA2	Macrophages M0	-0.308379	1.13911e-13
CA2	Macrophages M2	0.0389601	0.360041
CA2	Dendritic cells activated	0.0680947	0.109377
CA2	Neutrophils	0.0800193	0.0598093
S100P	B cells memory	-0.0279248	0.511879
S100P	Plasma cells	0.0508537	0.232078
S100P	T cells CD4 memory resting	0.114389	0.00703553
S100P	T cells CD4 memory activated	-0.108164	0.0108462
S100P	T cells regulatory (Tregs)	0.000794733	0.98511
S100P	Monocytes	-0.0135169	0.750905
S100P	Macrophages M0	-0.112999	0.00776323
S100P	Macrophages M2	-0.113182	0.0076637
S100P	Dendritic cells activated	0.0841987	0.0476086
S100P	Neutrophils	0.0693043	0.103206
SPP1	B cells memory	-0.0400162	0.347157
SPP1	Plasma cells	-0.405797	2.24538e-23
SPP1	T cells CD4 memory resting	-0.166295	8.39952e-05
SPP1	T cells CD4 memory activated	-0.180955	1.82749e-05
SPP1	T cells regulatory (Tregs)	-0.00408746	0.923528
SPP1	Monocytes	0.107675	0.0112122
SPP1	Macrophages M0	0.290721	2.98133e-12
SPP1	Macrophages M2	0.477208	7.48477e-33
SPP1	Dendritic cells activated	-0.110032	0.00954562
SPP1	Neutrophils	0.366973	4.20274e-19
